# Supplementary material for: cyclo-Tetra­kis{μ-N′-[(8-oxidoquinolin-7-yl)methyl­idene]isonicotino­hydrazidato}tetra­zinc tetra­hydrate
Source: Acta Crystallogr Sect E Struct Rep Online. 2012 May 5;68(Pt 6):m727–8. doi: 10.1107/S1600536812018995 (PMC3379071; doi:10.1107/S1600536812018995)
Supplement: Supplementary file 1 [file e-68-0m727-sup1.cif]

##############################################################################
#                                                                            #
# This CIF contains the data in a paper accepted for publication in          #
# Acta Crystallographica Section E. It conforms to the requirements of       #
# Notes for Authors for Acta Crystallographica Section E, and has been       #
# peer reviewed under the auspices of the IUCr Commission on Journals.       #
#                                                                            #
# Full details of the Crystallographic Information File format               #
# are given in the paper "The Crystallographic Information File (CIF):       #
# a New Standard Archive File for Crystallography" by S. R. Hall, F. H.      #
# Allen and I. D. Brown [Acta Cryst. (1991), A47, 655-685].                  #
#                                                                            #
# The current version of the core CIF dictionary is obtainable from          #
# ftp://ftp.iucr.org/pub/cif_core.dic.                                       #
#                                                                            #
# Software is freely available for graphical display of the structure(s)     #
# in this CIF. For information consult the CIF software page                 #
# http://www.iucr.org/resources/cif/software.                                #
#                                                                            #
# This file may be used for bona fide research purposes within the           #
# scientific community so long as proper attribution is given to the journal # 
# article from which it was obtained.                                        #
#                                                                            #
##############################################################################
data_I
_audit_creation_method     SHELXL-97
_chemical_name_systematic
;
<i>cyclo</i>-Tetrakis{\m-<i>N</i>'-[(8-oxidoquinolin-7-
yl)methylidene]isonicotinohydrazidato}tetrazinc tetrahydrate
;
_chemical_name_common     ?
_chemical_formula_moiety     'C64 H40 N16 O8 Zn4, 4(H2 O)'
_chemical_formula_sum     'C64 H48 N16 O12 Zn4'
_chemical_formula_iupac     '[Zn4 (C16 H10 N4 O2)4], 4H2 O'
_chemical_formula_weight     1494.66
_chemical_melting_point     ?
_symmetry_cell_setting     tetragonal
_symmetry_space_group_name_H-M     'I 41/a'
_symmetry_space_group_name_Hall     'I 41/a'
loop_
    _symmetry_equiv_pos_as_xyz
    'x, y, z'
    '-x+1/2, -y, z+1/2'
    '-y+3/4, x+1/4, z+1/4'
    'y+3/4, -x+3/4, z+3/4'
    'x+1/2, y+1/2, z+1/2'
    '-x+1, -y+1/2, z+1'
    '-y+5/4, x+3/4, z+3/4'
    'y+5/4, -x+5/4, z+5/4'
    '-x, -y, -z'
    'x-1/2, y, -z-1/2'
    'y-3/4, -x-1/4, -z-1/4'
    '-y-3/4, x-3/4, -z-3/4'
    '-x+1/2, -y+1/2, -z+1/2'
    'x, y+1/2, -z'
    'y-1/4, -x+1/4, -z+1/4'
    '-y-1/4, x-1/4, -z-1/4'
_cell_length_a     21.407(2)
_cell_length_b     21.407(2)
_cell_length_c     13.626(3)
_cell_angle_alpha     90.00
_cell_angle_beta     90.00
_cell_angle_gamma     90.00
_cell_volume     6244.1(15)
_cell_formula_units_Z     4
_cell_measurement_reflns_used     2897
_cell_measurement_theta_min     2.600
_cell_measurement_theta_max     22.738
_cell_measurement_temperature     298(2)
_exptl_crystal_description     block
_exptl_crystal_colour     yellow
_exptl_crystal_size_max     0.13
_exptl_crystal_size_mid     0.11
_exptl_crystal_size_min     0.07
_exptl_crystal_density_diffrn     1.590
_exptl_crystal_density_meas     ?
_exptl_crystal_density_method     'not measured'
_exptl_crystal_F_000     3040
_exptl_absorpt_coefficient_mu     1.596
_exptl_absorpt_correction_type     multi-scan
_exptl_absorpt_process_details     '(SADABS; Bruker, 2003)'
_exptl_absorpt_correction_T_min     0.8194
_exptl_absorpt_correction_T_max     0.8965
_exptl_special_details     ?
_diffrn_ambient_temperature     298(2)
_diffrn_radiation_type     MoK\a
_diffrn_radiation_wavelength     0.71073
_diffrn_radiation_source     'fine-focus sealed tube'
_diffrn_radiation_monochromator     graphite
_diffrn_measurement_device_type     'Bruker SMART CCD area-detector'
_diffrn_measurement_method     'phi and omega scans'
_diffrn_detector_area_resol_mean     ?
_diffrn_reflns_number     16035
_diffrn_reflns_av_R_equivalents     0.0537
_diffrn_reflns_av_sigmaI/netI     0.0424
_diffrn_reflns_theta_min     1.77
_diffrn_reflns_theta_max     25.50
_diffrn_reflns_theta_full     25.50
_diffrn_measured_fraction_theta_max     1.000
_diffrn_measured_fraction_theta_full     1.000
_diffrn_reflns_limit_h_min     -22
_diffrn_reflns_limit_h_max     25
_diffrn_reflns_limit_k_min     -25
_diffrn_reflns_limit_k_max     25
_diffrn_reflns_limit_l_min     -13
_diffrn_reflns_limit_l_max     16
_diffrn_standards_number     ?
_diffrn_standards_interval_count     ?
_diffrn_standards_interval_time     ?
_diffrn_standards_decay_%     ?
_refine_special_details
;
Refinement of <i>F</i>^2^ against ALL reflections. The weighted <i>R</i>-factor
<i>wR</i> and goodness of fit <i>S</i> are based on <i>F</i>^2^, conventional
<i>R</i>-factors <i>R</i> are based on <i>F</i>, with <i>F</i> set to zero for
negative <i>F</i>^2^. The threshold expression of <i>F</i>^2^ >
\s(<i>F</i>^2^) is used only for calculating <i>R</i>-factors(gt) <i>etc</i>.
and is not relevant to the choice of reflections for refinement.
<i>R</i>-factors based on <i>F</i>^2^ are statistically about twice as large
as those based on <i>F</i>, and <i>R</i>- factors based on ALL data will be
even larger.
;
_reflns_number_total     2900
_reflns_number_gt     2324
_reflns_threshold_expression     I>2sigma(I)
_refine_ls_structure_factor_coef     Fsqd
_refine_ls_matrix_type     full
_refine_ls_R_factor_all     0.0505
_refine_ls_R_factor_gt     0.0360
_refine_ls_wR_factor_gt     0.0802
_refine_ls_wR_factor_ref     0.0868
_refine_ls_goodness_of_fit_ref     1.030
_refine_ls_restrained_S_all     1.030
_refine_ls_number_reflns     2900
_refine_ls_number_parameters     217
_refine_ls_number_restraints     0
_refine_ls_hydrogen_treatment     constr
_refine_ls_weighting_scheme     calc
_refine_ls_weighting_details
         'calc w=1/[\s^2^(Fo^2^)+(0.0372P)^2^+5.0654P] where P=(Fo^2^+2Fc^2^)/3'
_atom_sites_solution_hydrogens     geom
_atom_sites_solution_primary     direct
_atom_sites_solution_secondary     difmap
_refine_ls_shift/su_max     0.001
_refine_ls_shift/su_mean     0.000
_refine_diff_density_max     0.270
_refine_diff_density_min     -0.234
_refine_ls_extinction_method     none
_refine_ls_extinction_coef     ?
loop_
    _atom_type_symbol
    _atom_type_description
    _atom_type_scat_dispersion_real
    _atom_type_scat_dispersion_imag
    _atom_type_scat_source
    'C' 'C' 0.0033 0.0016
                         'International Tables Vol C Tables 4.2.6.8 and 6.1.1.4'
    'H' 'H' 0.0000 0.0000
                         'International Tables Vol C Tables 4.2.6.8 and 6.1.1.4'
    'N' 'N' 0.0061 0.0033
                         'International Tables Vol C Tables 4.2.6.8 and 6.1.1.4'
    'O' 'O' 0.0106 0.0060
                         'International Tables Vol C Tables 4.2.6.8 and 6.1.1.4'
    'Zn' 'Zn' 0.2839 1.4301
                         'International Tables Vol C Tables 4.2.6.8 and 6.1.1.4'
_computing_data_collection     'SMART (Bruker, 2003)'
_computing_cell_refinement     'SAINT (Bruker, 2003)'
_computing_data_reduction     'SAINT (Bruker, 2003)'
_computing_structure_solution     'SHELXS97 (Sheldrick, 2008)'
_computing_structure_refinement     'SHELXL97 (Sheldrick, 2008)'
_computing_molecular_graphics     'SHELXTL (Sheldrick, 2008)'
_computing_publication_material     'SHELXTL (Sheldrick, 2008)'
loop_
    _atom_site_type_symbol
    _atom_site_label
    _atom_site_fract_x
    _atom_site_fract_y
    _atom_site_fract_z
    _atom_site_U_iso_or_equiv
    _atom_site_adp_type
    _atom_site_calc_flag
    _atom_site_refinement_flags
    _atom_site_occupancy
    _atom_site_symmetry_multiplicity
    _atom_site_disorder_assembly
    _atom_site_disorder_group
    C C1 1.10071(14) 0.45462(15) 1.1624(3) 0.0485(8) Uani d . 1 1 . .
    H H1 1.1119 0.4530 1.2283 0.058 Uiso calc R 1 1 . .
    C C2 1.12416(16) 0.50312(16) 1.1052(3) 0.0611(10) Uani d . 1 1 . .
    H H2 1.1506 0.5329 1.1324 0.073 Uiso calc R 1 1 . .
    C C3 1.10790(16) 0.50630(15) 1.0094(3) 0.0590(10) Uani d . 1 1 . .
    H H3 1.1230 0.5388 0.9707 0.071 Uiso calc R 1 1 . .
    C C4 1.06842(14) 0.46097(14) 0.9677(3) 0.0442(8) Uani d . 1 1 . .
    C C5 1.04647(12) 0.41352(13) 1.0312(2) 0.0336(6) Uani d . 1 1 . .
    C C6 1.00568(12) 0.36577(12) 0.9960(2) 0.0303(6) Uani d . 1 1 . .
    C C7 0.98754(13) 0.36698(13) 0.8981(2) 0.0361(7) Uani d . 1 1 . .
    C C8 1.01152(15) 0.41496(15) 0.8363(2) 0.0497(8) Uani d . 1 1 . .
    H H8 1.0003 0.4149 0.7704 0.060 Uiso calc R 1 1 . .
    C C9 1.04951(15) 0.46024(16) 0.8689(3) 0.0538(9) Uani d . 1 1 . .
    H H9 1.0633 0.4911 0.8262 0.065 Uiso calc R 1 1 . .
    C C10 0.94522(13) 0.32259(14) 0.8548(2) 0.0394(7) Uani d . 1 1 . .
    H H10 0.9397 0.3241 0.7871 0.047 Uiso calc R 1 1 . .
    C C11 0.84867(13) 0.20093(13) 0.9058(2) 0.0374(7) Uani d . 1 1 . .
    C C12 0.80184(14) 0.15938(14) 0.8575(3) 0.0453(8) Uani d . 1 1 . .
    C C13 0.77607(18) 0.17239(18) 0.7669(3) 0.0684(11) Uani d . 1 1 . .
    H H13 0.7896 0.2065 0.7303 0.082 Uiso calc R 1 1 . .
    C C14 0.7291(2) 0.1330(2) 0.7317(4) 0.0865(15) Uani d . 1 1 . .
    H H14 0.7106 0.1434 0.6721 0.104 Uiso calc R 1 1 . .
    C C15 0.7364(2) 0.0697(2) 0.8615(4) 0.0953(16) Uani d . 1 1 . .
    H H15 0.7244 0.0332 0.8935 0.114 Uiso calc R 1 1 . .
    C C16 0.78125(17) 0.10645(17) 0.9055(3) 0.0641(10) Uani d . 1 1 . .
    H H16 0.7974 0.0958 0.9666 0.077 Uiso calc R 1 1 . .
    N N1 1.06328(10) 0.41084(10) 1.12773(18) 0.0352(6) Uani d . 1 1 . .
    N N2 0.91453(11) 0.28117(11) 0.90248(18) 0.0356(6) Uani d . 1 1 . .
    N N3 0.87505(12) 0.24302(11) 0.84775(18) 0.0418(6) Uani d . 1 1 . .
    N N4 0.70908(18) 0.0828(2) 0.7760(3) 0.0948(13) Uani d . 1 1 . .
    O O1 0.85836(9) 0.19375(9) 0.99696(16) 0.0407(5) Uani d . 1 1 . .
    O O2 0.98781(8) 0.32250(8) 1.06007(13) 0.0321(4) Uani d . 1 1 . .
    O O3 0.90970(15) 0.23053(16) 0.6420(2) 0.1038(11) Uani d . 1 1 . .
    H H3A 0.9434 0.2098 0.6371 0.125 Uiso d R 1 1 . .
    H H3B 0.8948 0.2309 0.6998 0.125 Uiso d R 1 1 . .
    Zn Zn1 0.910323(15) 0.265779(15) 1.04977(2) 0.03319(13) Uani d . 1 1 . .
loop_
    _atom_site_aniso_label
    _atom_site_aniso_U_11
    _atom_site_aniso_U_22
    _atom_site_aniso_U_33
    _atom_site_aniso_U_12
    _atom_site_aniso_U_13
    _atom_site_aniso_U_23
    C1 0.0442(18) 0.0485(19) 0.053(2) 0.0001(15) -0.0103(16) -0.0125(16)
    C2 0.055(2) 0.048(2) 0.080(3) -0.0168(16) -0.010(2) -0.009(2)
    C3 0.056(2) 0.0398(19) 0.081(3) -0.0139(16) 0.004(2) 0.0075(19)
    C4 0.0402(17) 0.0385(17) 0.054(2) -0.0054(14) 0.0016(15) 0.0072(15)
    C5 0.0317(15) 0.0319(15) 0.0371(17) 0.0010(11) 0.0006(13) 0.0033(13)
    C6 0.0312(14) 0.0295(14) 0.0301(16) 0.0012(11) 0.0024(12) 0.0056(12)
    C7 0.0407(16) 0.0377(16) 0.0299(16) -0.0028(13) 0.0030(13) 0.0026(13)
    C8 0.056(2) 0.059(2) 0.0336(18) -0.0082(17) -0.0018(16) 0.0167(16)
    C9 0.058(2) 0.052(2) 0.051(2) -0.0124(17) 0.0043(17) 0.0212(17)
    C10 0.0448(17) 0.0518(18) 0.0214(15) -0.0025(14) -0.0032(13) 0.0025(14)
    C11 0.0369(16) 0.0375(16) 0.0378(18) 0.0022(13) -0.0078(14) -0.0077(14)
    C12 0.0392(17) 0.0460(18) 0.051(2) 0.0003(14) -0.0057(15) -0.0151(16)
    C13 0.077(3) 0.062(2) 0.066(3) -0.008(2) -0.033(2) -0.008(2)
    C14 0.089(3) 0.090(3) 0.080(3) -0.004(3) -0.043(3) -0.022(3)
    C15 0.103(4) 0.092(3) 0.091(4) -0.053(3) -0.001(3) -0.016(3)
    C16 0.069(2) 0.066(2) 0.057(3) -0.0237(19) -0.004(2) -0.004(2)
    N1 0.0334(13) 0.0337(13) 0.0386(15) 0.0000(10) -0.0030(11) -0.0050(11)
    N2 0.0406(14) 0.0419(14) 0.0244(13) -0.0053(11) -0.0040(11) -0.0006(11)
    N3 0.0492(15) 0.0483(15) 0.0279(14) -0.0088(12) -0.0102(12) -0.0038(12)
    N4 0.082(3) 0.105(3) 0.097(3) -0.035(2) -0.019(2) -0.029(3)
    O1 0.0476(12) 0.0410(11) 0.0335(12) -0.0098(9) -0.0072(10) -0.0006(10)
    O2 0.0395(11) 0.0339(10) 0.0228(10) -0.0075(8) -0.0038(8) 0.0046(8)
    O3 0.128(3) 0.144(3) 0.0396(17) -0.007(2) 0.0108(17) -0.0185(19)
    Zn1 0.0380(2) 0.0382(2) 0.02344(19) -0.00629(14) -0.00228(14) 0.00205(14)
_geom_special_details
;
All e.s.d.'s (except the e.s.d. in the dihedral angle between two l.s. planes)
are estimated using the full covariance matrix. The cell e.s.d.'s are taken
into account individually in the estimation of e.s.d.'s in distances, angles
and torsion angles; correlations between e.s.d.'s in cell parameters are only
used when they are defined by crystal symmetry. An approximate (isotropic)
treatment of cell e.s.d.'s is used for estimating e.s.d.'s involving l.s.
planes.
;
loop_
    _geom_bond_atom_site_label_1
    _geom_bond_atom_site_label_2
    _geom_bond_site_symmetry_2
    _geom_bond_distance
    _geom_bond_publ_flag
    C1 N1 . 1.321(4) ?
    C1 C2 . 1.392(5) ?
    C1 H1 . 0.9300 ?
    C2 C3 . 1.353(5) ?
    C2 H2 . 0.9300 ?
    C3 C4 . 1.406(5) ?
    C3 H3 . 0.9300 ?
    C4 C9 . 1.406(5) ?
    C4 C5 . 1.414(4) ?
    C5 N1 . 1.365(4) ?
    C5 C6 . 1.427(4) ?
    C6 O2 . 1.329(3) ?
    C6 C7 . 1.390(4) ?
    C7 C8 . 1.423(4) ?
    C7 C10 . 1.439(4) ?
    C8 C9 . 1.341(4) ?
    C8 H8 . 0.9300 ?
    C9 H9 . 0.9300 ?
    C10 N2 . 1.281(3) ?
    C10 H10 . 0.9300 ?
    C11 O1 . 1.269(4) ?
    C11 N3 . 1.325(4) ?
    C11 C12 . 1.493(4) ?
    C12 C13 . 1.380(5) ?
    C12 C16 . 1.381(5) ?
    C13 C14 . 1.397(5) ?
    C13 H13 . 0.9300 ?
    C14 N4 . 1.305(6) ?
    C14 H14 . 0.9300 ?
    C15 N4 . 1.333(6) ?
    C15 C16 . 1.379(5) ?
    C15 H15 . 0.9300 ?
    C16 H16 . 0.9300 ?
    N1 Zn1 15_667 2.081(2) ?
    N2 N3 . 1.392(3) ?
    N2 Zn1 . 2.036(2) ?
    O1 Zn1 . 2.0329(19) ?
    O2 Zn1 15_667 2.0350(18) ?
    O2 Zn1 . 2.0605(18) ?
    O3 H3A . 0.8499 ?
    O3 H3B . 0.8502 ?
    Zn1 O2 12_758 2.0350(18) ?
    Zn1 N1 12_758 2.081(2) ?
loop_
    _geom_angle_atom_site_label_1
    _geom_angle_atom_site_label_2
    _geom_angle_atom_site_label_3
    _geom_angle_site_symmetry_1
    _geom_angle_site_symmetry_3
    _geom_angle
    _geom_angle_publ_flag
    N1 C1 C2 . . 123.2(3) ?
    N1 C1 H1 . . 118.4 ?
    C2 C1 H1 . . 118.4 ?
    C3 C2 C1 . . 119.0(3) ?
    C3 C2 H2 . . 120.5 ?
    C1 C2 H2 . . 120.5 ?
    C2 C3 C4 . . 120.6(3) ?
    C2 C3 H3 . . 119.7 ?
    C4 C3 H3 . . 119.7 ?
    C9 C4 C3 . . 124.5(3) ?
    C9 C4 C5 . . 118.8(3) ?
    C3 C4 C5 . . 116.7(3) ?
    N1 C5 C4 . . 122.1(3) ?
    N1 C5 C6 . . 117.0(2) ?
    C4 C5 C6 . . 120.8(3) ?
    O2 C6 C7 . . 124.3(2) ?
    O2 C6 C5 . . 117.0(2) ?
    C7 C6 C5 . . 118.7(2) ?
    C6 C7 C8 . . 118.7(3) ?
    C6 C7 C10 . . 123.9(3) ?
    C8 C7 C10 . . 117.5(3) ?
    C9 C8 C7 . . 123.0(3) ?
    C9 C8 H8 . . 118.5 ?
    C7 C8 H8 . . 118.5 ?
    C8 C9 C4 . . 120.0(3) ?
    C8 C9 H9 . . 120.0 ?
    C4 C9 H9 . . 120.0 ?
    N2 C10 C7 . . 124.9(3) ?
    N2 C10 H10 . . 117.6 ?
    C7 C10 H10 . . 117.6 ?
    O1 C11 N3 . . 126.7(3) ?
    O1 C11 C12 . . 118.0(3) ?
    N3 C11 C12 . . 115.3(3) ?
    C13 C12 C16 . . 117.5(3) ?
    C13 C12 C11 . . 122.9(3) ?
    C16 C12 C11 . . 119.6(3) ?
    C12 C13 C14 . . 118.2(4) ?
    C12 C13 H13 . . 120.9 ?
    C14 C13 H13 . . 120.9 ?
    N4 C14 C13 . . 125.1(4) ?
    N4 C14 H14 . . 117.5 ?
    C13 C14 H14 . . 117.5 ?
    N4 C15 C16 . . 124.4(4) ?
    N4 C15 H15 . . 117.8 ?
    C16 C15 H15 . . 117.8 ?
    C15 C16 C12 . . 119.0(4) ?
    C15 C16 H16 . . 120.5 ?
    C12 C16 H16 . . 120.5 ?
    C1 N1 C5 . . 118.4(3) ?
    C1 N1 Zn1 . 15_667 130.2(2) ?
    C5 N1 Zn1 . 15_667 111.07(17) ?
    C10 N2 N3 . . 116.5(2) ?
    C10 N2 Zn1 . . 129.4(2) ?
    N3 N2 Zn1 . . 113.97(17) ?
    C11 N3 N2 . . 109.7(2) ?
    C14 N4 C15 . . 115.7(4) ?
    C11 O1 Zn1 . . 110.12(18) ?
    C6 O2 Zn1 . 15_667 113.95(16) ?
    C6 O2 Zn1 . . 126.71(17) ?
    Zn1 O2 Zn1 15_667 . 114.03(8) ?
    H3A O3 H3B . . 113.4 ?
    O1 Zn1 O2 . 12_758 102.00(8) ?
    O1 Zn1 N2 . . 78.35(9) ?
    O2 Zn1 N2 12_758 . 164.76(8) ?
    O1 Zn1 O2 . . 155.73(8) ?
    O2 Zn1 O2 12_758 . 87.94(8) ?
    N2 Zn1 O2 . . 86.34(8) ?
    O1 Zn1 N1 . 12_758 97.94(8) ?
    O2 Zn1 N1 12_758 12_758 80.24(8) ?
    N2 Zn1 N1 . 12_758 114.92(9) ?
    O2 Zn1 N1 . 12_758 105.61(8) ?
loop_
    _geom_torsion_atom_site_label_1
    _geom_torsion_atom_site_label_2
    _geom_torsion_atom_site_label_3
    _geom_torsion_atom_site_label_4
    _geom_torsion_site_symmetry_1
    _geom_torsion_site_symmetry_2
    _geom_torsion_site_symmetry_3
    _geom_torsion_site_symmetry_4
    _geom_torsion
    _geom_torsion_publ_flag
    N1 C1 C2 C3 . . . . 0.4(5) ?
    C1 C2 C3 C4 . . . . -0.7(5) ?
    C2 C3 C4 C9 . . . . -179.5(3) ?
    C2 C3 C4 C5 . . . . 1.0(5) ?
    C9 C4 C5 N1 . . . . 179.4(3) ?
    C3 C4 C5 N1 . . . . -1.0(4) ?
    C9 C4 C5 C6 . . . . -0.2(4) ?
    C3 C4 C5 C6 . . . . 179.4(3) ?
    N1 C5 C6 O2 . . . . -0.4(4) ?
    C4 C5 C6 O2 . . . . 179.2(2) ?
    N1 C5 C6 C7 . . . . 180.0(2) ?
    C4 C5 C6 C7 . . . . -0.4(4) ?
    O2 C6 C7 C8 . . . . -178.2(3) ?
    C5 C6 C7 C8 . . . . 1.4(4) ?
    O2 C6 C7 C10 . . . . 2.3(4) ?
    C5 C6 C7 C10 . . . . -178.1(3) ?
    C6 C7 C8 C9 . . . . -2.0(5) ?
    C10 C7 C8 C9 . . . . 177.6(3) ?
    C7 C8 C9 C4 . . . . 1.3(5) ?
    C3 C4 C9 C8 . . . . -179.8(3) ?
    C5 C4 C9 C8 . . . . -0.2(5) ?
    C6 C7 C10 N2 . . . . 7.5(5) ?
    C8 C7 C10 N2 . . . . -172.0(3) ?
    O1 C11 C12 C13 . . . . 163.3(3) ?
    N3 C11 C12 C13 . . . . -15.3(5) ?
    O1 C11 C12 C16 . . . . -14.5(4) ?
    N3 C11 C12 C16 . . . . 166.9(3) ?
    C16 C12 C13 C14 . . . . 2.8(6) ?
    C11 C12 C13 C14 . . . . -175.1(3) ?
    C12 C13 C14 N4 . . . . -3.1(7) ?
    N4 C15 C16 C12 . . . . -2.7(7) ?
    C13 C12 C16 C15 . . . . -0.2(6) ?
    C11 C12 C16 C15 . . . . 177.8(4) ?
    C2 C1 N1 C5 . . . . -0.4(4) ?
    C2 C1 N1 Zn1 . . . 15_667 -173.3(2) ?
    C4 C5 N1 C1 . . . . 0.8(4) ?
    C6 C5 N1 C1 . . . . -179.6(2) ?
    C4 C5 N1 Zn1 . . . 15_667 174.9(2) ?
    C6 C5 N1 Zn1 . . . 15_667 -5.5(3) ?
    C7 C10 N2 N3 . . . . 179.0(3) ?
    C7 C10 N2 Zn1 . . . . 3.4(4) ?
    O1 C11 N3 N2 . . . . -2.2(4) ?
    C12 C11 N3 N2 . . . . 176.2(2) ?
    C10 N2 N3 C11 . . . . 177.3(3) ?
    Zn1 N2 N3 C11 . . . . -6.4(3) ?
    C13 C14 N4 C15 . . . . 0.4(8) ?
    C16 C15 N4 C14 . . . . 2.6(8) ?
    N3 C11 O1 Zn1 . . . . 9.4(4) ?
    C12 C11 O1 Zn1 . . . . -169.0(2) ?
    C7 C6 O2 Zn1 . . . 15_667 -174.1(2) ?
    C5 C6 O2 Zn1 . . . 15_667 6.3(3) ?
    C7 C6 O2 Zn1 . . . . -21.6(4) ?
    C5 C6 O2 Zn1 . . . . 158.79(18) ?
    C11 O1 Zn1 O2 . . . 12_758 -173.51(18) ?
    C11 O1 Zn1 N2 . . . . -9.08(19) ?
    C11 O1 Zn1 O2 . . . . -61.1(3) ?
    C11 O1 Zn1 N1 . . . 12_758 104.85(19) ?
    C10 N2 Zn1 O1 . . . . -175.7(3) ?
    N3 N2 Zn1 O1 . . . . 8.59(18) ?
    C10 N2 Zn1 O2 . . . 12_758 -82.8(4) ?
    N3 N2 Zn1 O2 . . . 12_758 101.5(3) ?
    C10 N2 Zn1 O2 . . . . -14.7(3) ?
    N3 N2 Zn1 O2 . . . . 169.66(19) ?
    C10 N2 Zn1 N1 . . . 12_758 90.9(3) ?
    N3 N2 Zn1 N1 . . . 12_758 -84.83(19) ?
    C6 O2 Zn1 O1 . . . . 73.9(3) ?
    Zn1 O2 Zn1 O1 15_667 . . . -133.61(16) ?
    C6 O2 Zn1 O2 . . . 12_758 -170.8(2) ?
    Zn1 O2 Zn1 O2 15_667 . . 12_758 -18.38(9) ?
    C6 O2 Zn1 N2 . . . . 23.3(2) ?
    Zn1 O2 Zn1 N2 15_667 . . . 175.75(10) ?
    C6 O2 Zn1 N1 . . . 12_758 -91.6(2) ?
    Zn1 O2 Zn1 N1 15_667 . . 12_758 60.89(11) ?
loop_
    _geom_hbond_atom_site_label_D
    _geom_hbond_atom_site_label_H
    _geom_hbond_atom_site_label_A
    _geom_hbond_site_symmetry_A
    _geom_hbond_distance_DH
    _geom_hbond_distance_HA
    _geom_hbond_distance_DA
    _geom_hbond_angle_DHA
    O3 H3B N3 . 0.85 2.08 2.912(4) 168
    O3 H3A O3 12_757 0.85 1.99 2.835(5) 173
data_global
_journal_date_recd_electronic     2012-04-19
_journal_date_accepted     2012-04-27
_journal_name_full     'Acta Crystallographica, Section E'
_journal_year     2012
_journal_volume     68
_journal_issue      6
_journal_page_first     m727
_journal_page_last     m728
_journal_paper_category     QM
_journal_paper_doi     10.1107/S1600536812018995
_journal_coeditor_code     SU2415
_publ_contact_author_name     'Yu-Bin Dong'
_publ_contact_author_address
;
College of Chemistry
Chemical Engineering and Materials Science
Key Laboratory of Molecular and Nano Probes
Engineering Research Center of Pesticide and Medicine Intermediate Clean
Production
Ministry of Education
Shandong Provincial Key Laboratory of Clean Production of Fine Chemicals
Shandong Normal University
Jinan 250014
People's Republic of China
;
_publ_contact_author_email     'yubindong@sdnu.edu.cn'
_publ_contact_author_fax     '086-0531-86180538'
_publ_contact_author_phone     '086-0531-86180538'
_publ_section_title
;\
<i>cyclo</i>-Tetrakis{\m-<i>N</i>'-[(8-oxidoquinolin-7-yl)methylidene]\
isonicotinohydrazidato}tetrazinc tetrahydrate
;
loop_
    _publ_author_name
    _publ_author_footnote
    _publ_author_address
    'Wu, Xiang-Wen' .
;
College of Chemistry
Chemical Engineering and Materials Science
Key Laboratory of Molecular and Nano Probes
Engineering Research Center of Pesticide and Medicine Intermediate Clean
Production
Ministry of Education
Shandong Provincial Key Laboratory of Clean Production of Fine Chemicals
Shandong Normal University
Jinan 250014
People's Republic of China
;
    'Li, Qing-Long' .
;
College of Chemistry
Chemical Engineering and Materials Science
Key Laboratory of Molecular and Nano Probes
Engineering Research Center of Pesticide and Medicine Intermediate Clean
Production
Ministry of Education
Shandong Provincial Key Laboratory of Clean Production of Fine Chemicals
Shandong Normal University
Jinan 250014
People's Republic of China
;
    'Ma, Jian-Ping' .
;
College of Chemistry
Chemical Engineering and Materials Science
Key Laboratory of Molecular and Nano Probes
Engineering Research Center of Pesticide and Medicine Intermediate Clean
Production
Ministry of Education
Shandong Provincial Key Laboratory of Clean Production of Fine Chemicals
Shandong Normal University
Jinan 250014
People's Republic of China
;
    'Dong, Yu-Bin' .
;
College of Chemistry
Chemical Engineering and Materials Science
Key Laboratory of Molecular and Nano Probes
Engineering Research Center of Pesticide and Medicine Intermediate Clean
Production
Ministry of Education
Shandong Provincial Key Laboratory of Clean Production of Fine Chemicals
Shandong Normal University
Jinan 250014
People's Republic of China
;
