# Supplementary material for: cyclo-Tetra­kis{μ-N′-[(8-oxidoquinolin-7-yl)methyl­idene]isonicotino­hydrazidato}tetra­zinc tetra­hydrate
Source: Acta Crystallogr Sect E Struct Rep Online. 2012 May 5;68(Pt 6):m727–8. doi: 10.1107/S1600536812018995 (PMC3379071; doi:10.1107/S1600536812018995)
Supplement: Supplementary file 2 [file e-68-0m727-Isup2.hkl]

# 
# h,k,l, Fc-squared, Fo-squared, sigma(Fo-squared) and status flag 
# 
data_I
_shelx_title ' 80714cm in I4(1)/a' 
_shelx_refln_list_code          4 
_shelx_F_calc_maximum      980.94 
_exptl_crystal_F_000      3040.00 
_reflns_d_resolution_high  0.8256 
 
loop_ 
 _symmetry_equiv_pos_as_xyz 
 'x, y, z' 
 '-x+1/2, -y, z+1/2' 
 '-y+3/4, x+1/4, z+1/4' 
 'y+3/4, -x+3/4, z+3/4' 
 'x+1/2, y+1/2, z+1/2' 
 '-x+1, -y+1/2, z+1' 
 '-y+5/4, x+3/4, z+3/4' 
 'y+5/4, -x+5/4, z+5/4' 
 '-x, -y, -z' 
 'x-1/2, y, -z-1/2' 
 'y-3/4, -x-1/4, -z-1/4' 
 '-y-3/4, x-3/4, -z-3/4' 
 '-x+1/2, -y+1/2, -z+1/2' 
 'x, y+1/2, -z' 
 'y-1/4, -x+1/4, -z+1/4' 
 '-y-1/4, x-1/4, -z-1/4' 
 
_cell_length_a    21.4067 
_cell_length_b    21.4067 
_cell_length_c    13.6260 
_cell_angle_alpha  90.000 
_cell_angle_beta   90.000 
_cell_angle_gamma  90.000 
 
_shelx_F_squared_multiplier     1.000 
 
loop_ 
 _refln_index_h 
 _refln_index_k 
 _refln_index_l 
 _refln_F_squared_calc 
 _refln_F_squared_meas 
 _refln_F_squared_sigma 
 _refln_observed_status 
   0   2   0   264199.44   249370.69   6089.52 o 
   2   2   0    25338.50    25575.38    753.79 o 
  -2   4   0    21694.40    22054.97    510.17 o 
   0   4   0    12829.23    12122.65    313.75 o 
   2   4   0      500.67      544.00     36.94 o 
   4   4   0   962249.63   880127.75  24187.50 o 
  -4   6   0   122745.70   125828.91   2832.56 o 
  -2   6   0     1620.22     1250.94    109.93 o 
   0   6   0    16176.29    16754.90    437.53 o 
   2   6   0     1493.73     1320.54     65.95 o 
   4   6   0   175723.44   185636.39   5126.55 o 
   6   6   0   208955.95   216700.44   5981.50 o 
  -6   8   0    97057.00   103767.14   2560.72 o 
  -4   8   0    42820.79    42228.22    975.08 o 
  -2   8   0     6783.21     6455.89    197.76 o 
   0   8   0     9761.11    11002.72    305.82 o 
   2   8   0    33527.19    34941.22    885.10 o 
   4   8   0     1441.99     1290.12    123.30 o 
   6   8   0     9990.25    10051.91    443.70 o 
   8   8   0     3871.06     4497.92    167.42 o 
  -8  10   0    20714.18    19327.44    537.32 o 
  -6  10   0      986.69     1206.40     75.09 o 
  -4  10   0     7306.01     7252.46    204.96 o 
  -2  10   0     3124.33     3063.11    141.55 o 
   0  10   0    47359.17    47481.26   1197.87 o 
   2  10   0    81798.59    82897.34   2061.44 o 
   4  10   0    56651.21    56186.00   1413.98 o 
   6  10   0      136.06       80.51     62.84 o 
   8  10   0     9127.17     8282.73    329.33 o 
  10  10   0    28064.41    26952.02    916.23 o 
 -10  12   0    39335.75    38123.51   1008.24 o 
  -8  12   0    41774.60    41614.82   1092.60 o 
  -6  12   0    16108.66    15508.70    398.21 o 
  -4  12   0     7557.31     6916.76    226.31 o 
  -2  12   0    11044.05    11260.70    331.89 o 
   0  12   0    38686.31    40957.87   1049.62 o 
   2  12   0    61440.02    61889.72   1560.71 o 
   4  12   0    10844.96    11050.79    323.59 o 
   6  12   0     1009.14     1125.77    112.51 o 
   8  12   0    12415.42    11742.63    481.44 o 
  10  12   0      393.80      492.20    100.04 o 
  12  12   0     2775.22     2796.31    216.62 o 
 -12  14   0     2621.74     2531.35    232.29 o 
 -10  14   0     9173.55     9035.33    349.27 o 
  -8  14   0     9701.91     9034.42    305.02 o 
  -6  14   0    13703.32    14262.85    476.96 o 
  -4  14   0     6186.44     6176.19    279.32 o 
  -2  14   0       79.86      144.20     64.00 o 
   0  14   0    15788.80    14923.74    427.17 o 
   2  14   0    15761.31    15727.27    447.25 o 
   4  14   0      656.98      606.27    149.42 o 
   6  14   0    27633.46    26412.55    814.31 o 
   8  14   0    44063.03    42155.05   1253.06 o 
  10  14   0    26816.63    25326.29    797.93 o 
  12  14   0     4549.46     4535.97    299.11 o 
  14  14   0      591.92      809.34    167.24 o 
 -14  16   0      564.81      503.62    156.08 o 
 -12  16   0      400.27      504.78    150.75 o 
 -10  16   0     3635.63     3459.19    329.15 o 
  -8  16   0     5510.83     5597.69    321.50 o 
  -6  16   0        8.38       81.61     96.81 o 
  -4  16   0    32948.48    33206.32   1002.37 o 
  -2  16   0    32968.74    32168.35    857.89 o 
   0  16   0     3396.38     3232.39    163.53 o 
   2  16   0     2161.35     2896.92    182.98 o 
   4  16   0       28.75       44.77     85.69 o 
   6  16   0     5690.18     5544.54    308.90 o 
   8  16   0      242.09       83.18     95.10 o 
  10  16   0    12383.71    11149.67    497.06 o 
  12  16   0       11.06      -56.67    114.06 o 
  14  16   0     1377.15     1331.85    200.51 o 
  16  16   0      773.64      848.08    180.73 o 
 -16  18   0      435.15      366.41    236.85 o 
 -14  18   0     4837.72     4779.46    428.26 o 
 -12  18   0     5325.20     5928.77    462.25 o 
 -10  18   0     5946.48     5588.84    429.77 o 
  -8  18   0      188.24       65.84    155.24 o 
  -6  18   0     1139.58     1075.86    160.93 o 
  -4  18   0    16893.25    16706.94    654.42 o 
  -2  18   0    30550.54    30149.29    817.38 o 
   0  18   0      318.22      231.88    102.10 o 
   2  18   0      529.58      593.95    126.92 o 
   4  18   0     1058.52     1162.17    139.55 o 
   6  18   0     1877.53     2065.07    177.15 o 
   8  18   0     1494.36     1489.96    170.61 o 
  10  18   0     3781.87     3698.73    451.37 o 
  12  18   0     2108.89     2096.60    232.15 o 
  14  18   0    14650.56    13737.80    613.70 o 
  16  18   0     4519.07     4749.39    359.03 o 
  18  18   0      335.67      573.79    182.40 o 
 -16  20   0     2799.84     3980.49    423.37 o 
 -14  20   0     8938.80     7674.67    566.37 o 
 -12  20   0    14315.85    13609.62    754.12 o 
 -10  20   0     3938.81     4211.37    398.00 o 
  -8  20   0      322.62      447.80    212.22 o 
  -6  20   0       27.11      -58.54    111.10 o 
  -4  20   0      649.62      602.08    143.60 o 
  -2  20   0     1815.25     1731.35    249.76 o 
   0  20   0      427.93      418.96    128.64 o 
   2  20   0      166.95      142.45    101.52 o 
   4  20   0     1573.78     1331.78    152.45 o 
   6  20   0     2779.77     3064.17    218.96 o 
   8  20   0      161.40      350.72    141.21 o 
  10  20   0        2.41      121.59    135.61 o 
  12  20   0     1333.05     1359.87    206.17 o 
  14  20   0     7043.57     7499.59    453.44 o 
  16  20   0     3430.03     3250.54    312.87 o 
 -12  22   0     1763.10     1952.51    312.56 o 
 -10  22   0      145.23      219.41    189.80 o 
  -8  22   0     2797.40     3165.62    358.13 o 
  -6  22   0     3315.81     2859.41    332.37 o 
  -4  22   0      108.26      119.87    159.35 o 
  -2  22   0     1286.46     1869.15    269.55 o 
   0  22   0      350.43      183.17    163.67 o 
   2  22   0     1487.04     1631.94    197.22 o 
   4  22   0     6629.68     6966.76    391.38 o 
   6  22   0     8158.62     6843.77    338.64 o 
   8  22   0        5.38       91.10    135.06 o 
  10  22   0     1131.06     1520.09    208.34 o 
  12  22   0       59.96       97.55    151.13 o 
  -8  24   0     5123.13     5498.06    720.84 o 
  -6  24   0     5271.01     4805.47    517.12 o 
  -4  24   0     3307.29     3811.09    389.87 o 
  -2  24   0     1599.34     1988.44    481.75 o 
   0  24   0      436.46      235.75    181.71 o 
   2  24   0      658.02     1258.36    244.16 o 
   4  24   0     1095.77     1200.05    238.32 o 
   6  24   0      911.62      881.12    281.17 o 
   8  24   0      155.75      -22.19    320.57 o 
   0   1   1   177963.28   168683.05   4126.93 o 
  -1   2   1    84909.73    91166.19   1767.04 o 
   1   2   1    32344.62    35264.75    735.74 o 
  -2   3   1    33782.95    36412.61    675.88 o 
   0   3   1     6583.01     6911.69    130.28 o 
   2   3   1    12354.95    12465.17    231.49 o 
  -3   4   1    56979.60    62719.50   1101.90 o 
  -1   4   1      481.69      481.11     33.39 o 
   1   4   1    23495.25    24683.85    439.73 o 
   3   4   1    91200.37    97309.84   1788.87 o 
  -4   5   1     2812.87     2480.51     70.05 o 
  -2   5   1    40570.99    42726.29    752.46 o 
   0   5   1    15858.70    16028.49    292.01 o 
   2   5   1      428.03      480.79     33.16 o 
   4   5   1   373990.41   376572.94   6914.40 o 
  -5   6   1    44925.54    48772.10    868.23 o 
  -3   6   1     9774.18     9076.42    177.84 o 
  -1   6   1     3576.24     3608.34     96.61 o 
   1   6   1     5549.14     5608.62    188.31 o 
   3   6   1    35896.56    36413.54    650.21 o 
   5   6   1    34920.38    36138.71    649.73 o 
  -6   7   1    55650.01    57661.80   1025.16 o 
  -4   7   1    21435.54    21103.98    355.23 o 
  -2   7   1    10607.44     9987.97    187.73 o 
   0   7   1     1093.42     1119.16     53.51 o 
   2   7   1     5965.75     6014.31    135.87 o 
   4   7   1     1941.16     2371.15    118.77 o 
   6   7   1    37545.54    39121.37    704.67 o 
  -7   8   1     1775.32     1990.83     70.85 o 
  -5   8   1    49511.95    49480.48    804.84 o 
  -3   8   1    37531.18    37478.23    639.88 o 
  -1   8   1     2782.11     2732.04     73.79 o 
   1   8   1     1000.60      940.37     48.33 o 
   3   8   1    34752.02    34850.89    664.80 o 
   5   8   1     1822.30     1738.65     91.25 o 
   7   8   1    87288.29    92177.99   1625.42 o 
  -8   9   1      394.51      410.37     37.88 o 
  -6   9   1    15178.28    15931.55    279.40 o 
  -4   9   1    14535.40    15090.45    275.97 o 
  -2   9   1     1618.52     1587.55     58.52 o 
   0   9   1    10708.82    10483.64    210.45 o 
   2   9   1    13577.06    12849.17    251.17 o 
   4   9   1    31951.33    32445.39    623.24 o 
   6   9   1     3238.44     2938.46     95.97 o 
   8   9   1    46469.00    47241.05    960.91 o 
  -9  10   1    21634.62    21627.87    421.94 o 
  -7  10   1       53.71       60.15     32.86 o 
  -5  10   1     1346.21     1193.39     53.10 o 
  -3  10   1      142.29       89.60     32.20 o 
  -1  10   1     7016.28     7249.95    159.76 o 
   1  10   1    26793.82    27077.20    498.52 o 
   3  10   1    40367.68    41126.17    740.07 o 
   5  10   1      860.07     1031.70     54.28 o 
   7  10   1    61825.05    63076.66   1198.23 o 
   9  10   1      910.44      941.53     73.49 o 
 -10  11   1    14436.52    14582.54    305.70 o 
  -8  11   1     7135.76     7058.41    185.06 o 
  -6  11   1    11314.64    11494.46    224.21 o 
  -4  11   1       41.01        6.71     30.87 o 
  -2  11   1    16005.17    16665.44    323.71 o 
   0  11   1    12435.01    11614.17    238.13 o 
   2  11   1    42181.14    41472.09    749.15 o 
   4  11   1    18565.09    18623.11    380.48 o 
   6  11   1      851.49      934.03     58.98 o 
   8  11   1     5519.11     5372.86    164.80 o 
  10  11   1     2914.65     3581.35    211.96 o 
 -11  12   1     3726.59     3809.50    190.13 o 
  -9  12   1    19633.67    19567.53    392.42 o 
  -7  12   1     4667.11     4375.00    135.22 o 
  -5  12   1     3426.95     3407.03    113.47 o 
  -3  12   1     4834.30     4686.46    124.63 o 
  -1  12   1      740.94      669.00     52.91 o 
   1  12   1    34098.63    32852.22    604.05 o 
   3  12   1    17908.66    17154.90    334.29 o 
   5  12   1      598.79      616.06     65.22 o 
   7  12   1    14331.55    13315.41    317.24 o 
   9  12   1     3510.38     3315.13    134.44 o 
  11  12   1      937.88      980.11    106.93 o 
 -12  13   1      166.72      196.21     76.03 o 
 -10  13   1     8988.84     9008.13    244.88 o 
  -8  13   1    17582.78    16944.15    389.58 o 
  -6  13   1    19187.36    18798.08    371.47 o 
  -4  13   1     4357.81     4222.71    120.27 o 
  -2  13   1    33921.08    35099.63    646.54 o 
   0  13   1     9695.96     9420.51    205.75 o 
   2  13   1     5982.65     5675.20    154.39 o 
   4  13   1       49.26       68.19     49.30 o 
   6  13   1     6602.63     6106.74    181.88 o 
   8  13   1    10465.59    10131.76    262.62 o 
  10  13   1     5827.98     5533.48    197.60 o 
  12  13   1      197.80      313.92     81.28 o 
 -13  14   1      615.70      737.99    150.35 o 
 -11  14   1      590.96      489.87     87.94 o 
  -9  14   1     7595.00     7620.53    217.80 o 
  -7  14   1     9921.70     9686.66    251.78 o 
  -5  14   1      486.93      462.69     54.39 o 
  -3  14   1     6376.16     5863.02    149.09 o 
  -1  14   1     4890.96     5197.40    170.25 o 
   1  14   1     4476.55     4660.71    145.64 o 
   3  14   1    16447.27    16046.94    343.51 o 
   5  14   1      967.65      873.50     78.41 o 
   7  14   1    26304.33    26030.48    570.99 o 
   9  14   1    10455.34    10429.71    274.44 o 
  11  14   1        7.27      -34.69     70.58 o 
  13  14   1     5341.49     5237.23    232.34 o 
 -14  15   1     2511.14     2360.15    168.57 o 
 -12  15   1     4592.63     4619.37    217.87 o 
 -10  15   1     4015.63     4054.68    175.14 o 
  -8  15   1     4163.40     4423.38    163.14 o 
  -6  15   1        3.45       88.83     63.76 o 
  -4  15   1     2322.35     2463.08    109.74 o 
  -2  15   1     3828.11     3841.74    127.20 o 
   0  15   1      429.05      601.90     64.25 o 
   2  15   1      311.92      473.01     62.73 o 
   4  15   1     4811.99     4954.00    168.48 o 
   6  15   1     4801.91     5044.32    227.33 o 
   8  15   1    13698.09    12367.81    314.75 o 
  10  15   1       55.66       -1.41     71.43 o 
  12  15   1     1524.64     1594.67    128.10 o 
  14  15   1     1315.12     1242.77    134.74 o 
 -15  16   1     2628.49     2849.77    191.54 o 
 -13  16   1     1169.92     1430.92    160.82 o 
 -11  16   1      142.42       44.86     92.51 o 
  -9  16   1      644.53      432.72     92.48 o 
  -7  16   1     8277.68     8340.50    335.73 o 
  -5  16   1     1604.75     1825.84    118.13 o 
  -3  16   1    14536.49    13829.39    292.26 o 
  -1  16   1     2146.90     2045.00    101.11 o 
   1  16   1      588.72      633.90     68.23 o 
   3  16   1     1860.33     1978.70    111.35 o 
   5  16   1       46.97       62.27     60.54 o 
   7  16   1      551.75      432.62     75.64 o 
   9  16   1     1620.53     1611.41    122.80 o 
  11  16   1     1086.80     1247.03    129.76 o 
  13  16   1     1845.60     1939.42    155.58 o 
  15  16   1     2209.50     2376.06    177.73 o 
 -16  17   1        3.69       91.13    112.46 o 
 -14  17   1      708.76      647.15    154.89 o 
 -12  17   1      823.59      970.52    135.11 o 
 -10  17   1     1262.04     1200.56    141.73 o 
  -8  17   1      444.10      506.30     94.23 o 
  -6  17   1     6550.04     6307.88    293.37 o 
  -4  17   1    10035.97    10305.38    364.66 o 
  -2  17   1    17626.33    16664.79    363.68 o 
   0  17   1     6027.67     6209.38    180.53 o 
   2  17   1     8272.01     7929.36    224.68 o 
   4  17   1     2528.94     2573.40    130.52 o 
   6  17   1     2306.91     2264.22    125.09 o 
   8  17   1     8918.42     8531.38    306.01 o 
  10  17   1      445.94      439.41     92.62 o 
  12  17   1      107.90      164.63     97.20 o 
  14  17   1      908.61     1081.24    133.03 o 
  16  17   1      238.72      196.72    104.72 o 
 -17  18   1       32.74      159.93    117.59 o 
 -15  18   1      481.96      830.85    141.54 o 
 -13  18   1     2060.34     2153.03    203.20 o 
 -11  18   1     1551.32     1581.57    160.14 o 
  -9  18   1       14.05     -114.53     87.68 o 
  -7  18   1     3672.81     3653.13    187.50 o 
  -5  18   1      922.14     1241.39    119.07 o 
  -3  18   1    10611.81    10142.38    303.45 o 
  -1  18   1     4628.00     4251.49    254.17 o 
   1  18   1     3296.75     3667.25    152.94 o 
   3  18   1    14783.42    13698.66    341.62 o 
   5  18   1     5782.58     5777.47    200.12 o 
   7  18   1       17.05       44.41     67.37 o 
   9  18   1     6376.18     6155.10    270.22 o 
  11  18   1      498.97      427.18    102.49 o 
  13  18   1     2975.73     2971.46    193.81 o 
  15  18   1     2423.48     2750.12    195.47 o 
  17  18   1        6.17      158.27    117.22 o 
 -16  19   1     1957.05     2109.22    202.68 o 
 -14  19   1     5738.36     6588.36    457.00 o 
 -12  19   1     6926.99     7236.20    371.83 o 
 -10  19   1     6038.33     6576.71    339.25 o 
  -8  19   1     4674.48     4689.89    344.44 o 
  -6  19   1     1227.65     1383.26    126.74 o 
  -4  19   1     2919.27     2712.91    202.99 o 
  -2  19   1     4089.85     4577.54    205.89 o 
   0  19   1       50.04      132.12     71.92 o 
   2  19   1      343.47      327.33     75.98 o 
   4  19   1       59.15      -46.34     65.28 o 
   6  19   1     2346.14     2216.12    130.57 o 
   8  19   1       31.47       71.97     79.02 o 
  10  19   1      945.51     1224.99    133.43 o 
  12  19   1     4168.22     4599.94    238.14 o 
  14  19   1     2641.14     2863.36    197.82 o 
  16  19   1     1592.41     1680.95    167.68 o 
 -15  20   1      895.30     1495.15    191.39 o 
 -13  20   1     4075.47     3891.14    280.09 o 
 -11  20   1     2115.27     2432.87    226.10 o 
  -9  20   1      986.60     1358.34    172.79 o 
  -7  20   1     3125.83     3153.44    184.21 o 
  -5  20   1       47.83       33.16     83.03 o 
  -3  20   1     2441.76     2340.42    308.25 o 
  -1  20   1     1302.99     1748.33    185.54 o 
   1  20   1       13.76        4.70     70.46 o 
   3  20   1      263.50      253.84     83.20 o 
   5  20   1      781.53      773.71     92.73 o 
   7  20   1       11.33      -44.78     76.83 o 
   9  20   1     1298.71     1411.67    138.43 o 
  11  20   1      660.30      671.20    118.83 o 
  13  20   1     1920.97     2057.81    227.92 o 
  15  20   1     3697.69     3639.97    275.18 o 
 -14  21   1     1198.89     1412.99    196.26 o 
 -12  21   1     1331.37     1339.09    185.27 o 
 -10  21   1      305.55      140.31    224.76 o 
  -8  21   1      202.76      264.28    110.45 o 
  -6  21   1       99.64      133.40     91.29 o 
  -4  21   1      810.80      642.36    156.91 o 
  -2  21   1     1140.53     1204.45    180.45 o 
   0  21   1     2381.44     2381.04    174.86 o 
   2  21   1     5964.08     6548.72    287.73 o 
   4  21   1     3996.77     3836.35    186.18 o 
   6  21   1     2184.52     2151.00    155.79 o 
   8  21   1      892.69      921.05    114.26 o 
  10  21   1      698.32      939.32    130.16 o 
  12  21   1     1136.09     1099.73    139.22 o 
  14  21   1     1180.47     1412.35    158.34 o 
 -13  22   1      602.62      751.11    204.60 o 
 -11  22   1      523.32      777.38    170.31 o 
  -9  22   1     1034.07     1196.96    193.61 o 
  -7  22   1     2282.44     2485.45    194.84 o 
  -5  22   1      309.70      279.87    123.25 o 
  -3  22   1     3039.51     3128.70    273.62 o 
  -1  22   1     4868.52     4300.68    367.19 o 
   1  22   1     1346.41     1451.24    149.18 o 
   3  22   1     1035.26     1424.60    124.61 o 
   5  22   1     3232.84     3477.76    201.06 o 
   7  22   1        4.90        6.34     89.58 o 
   9  22   1     2845.92     3055.42    225.55 o 
  11  22   1      461.03      776.84    126.99 o 
  13  22   1       76.90      225.48    110.11 o 
 -10  23   1      893.52     1364.86    195.84 o 
  -8  23   1     2743.65     3103.69    254.53 o 
  -6  23   1     4051.86     4290.92    342.15 o 
  -4  23   1     1903.73     2112.98    265.73 o 
  -2  23   1      271.85      127.31    118.77 o 
   0  23   1      391.27      556.96    142.44 o 
   2  23   1     4913.80     4688.00    294.39 o 
   4  23   1     1305.90     1528.01    143.76 o 
   6  23   1     1120.28     1187.20    136.61 o 
   8  23   1      293.74      197.28    112.33 o 
  10  23   1       13.13       43.25     99.30 o 
  -9  24   1      649.25      739.55    197.14 o 
  -7  24   1     1207.72     1304.72    490.71 o 
  -5  24   1       16.98       88.58    123.72 o 
  -3  24   1        2.16      -61.57    117.26 o 
  -1  24   1       23.66     -116.38    111.10 o 
   1  24   1        6.05       72.10    120.18 o 
   3  24   1     1530.97     1412.88    158.80 o 
   5  24   1      860.90     1030.49    144.69 o 
   7  24   1      102.46      159.77    114.42 o 
   9  24   1     2536.38     2780.68    220.93 o 
  -6  25   1     1173.98     1123.04    210.35 o 
  -4  25   1      768.54      508.20    151.32 o 
  -2  25   1        8.35      106.05    131.25 o 
   0  25   1      143.59      220.42    136.62 o 
   2  25   1       11.63      -77.42    117.76 o 
   4  25   1      141.77      315.41    140.68 o 
   6  25   1      493.59      527.88    154.83 o 
   1   1   2     4016.67     4371.31    127.49 o 
   0   2   2    17462.86    18451.57    429.11 o 
   2   2   2     5037.18     5310.24    140.16 o 
  -1   3   2     4834.54     5039.65    124.97 o 
   1   3   2   137667.97   140871.06   2912.64 o 
   3   3   2    25124.62    27755.36    647.96 o 
  -2   4   2     2942.42     3170.61     86.02 o 
   0   4   2   157160.27   163377.72   2973.98 o 
   2   4   2    25126.46    25641.27    514.74 o 
   4   4   2    13064.73    14001.61    295.66 o 
  -3   5   2    56825.96    57626.09   1133.68 o 
  -1   5   2      323.34      253.38     26.15 o 
   1   5   2    14425.78    14610.41    272.66 o 
   3   5   2    19021.14    19970.31    386.64 o 
   5   5   2    14037.81    12870.34    260.24 o 
  -4   6   2      887.14     1153.59     49.74 o 
  -2   6   2     1160.45     1105.64     45.80 o 
   0   6   2     9262.60     8497.84    160.31 o 
   2   6   2     7248.48     6803.29    150.58 o 
   4   6   2   117872.02   125639.54   2445.89 o 
   6   6   2      561.76      591.47     38.65 o 
  -5   7   2    31214.27    31489.46    602.86 o 
  -3   7   2     9751.30     9848.48    195.18 o 
  -1   7   2      323.95      330.64     31.43 o 
   1   7   2      403.16      356.61     41.68 o 
   3   7   2      216.36      214.96     34.40 o 
   5   7   2   101409.48   107626.35   1885.73 o 
   7   7   2    77002.77    83413.62   1398.58 o 
  -6   8   2    30287.17    34775.38    703.97 o 
  -4   8   2      156.42      190.56     32.34 o 
  -2   8   2       98.04       96.13     27.75 o 
   0   8   2     6606.54     6222.28    144.89 o 
   2   8   2     3507.58     2939.11     94.05 o 
   4   8   2     1153.16     1435.77     62.35 o 
   6   8   2    33183.28    33206.60    643.81 o 
   8   8   2    28312.81    28190.77    552.99 o 
  -7   9   2      361.45      443.73     45.18 o 
  -5   9   2       57.34       89.81     32.49 o 
  -3   9   2       20.00       72.45     29.67 o 
  -1   9   2     1200.94     1035.29     48.68 o 
   1   9   2      343.21      255.08     36.59 o 
   3   9   2     4204.72     3581.97    104.73 o 
   5   9   2     1992.75     2422.89     85.69 o 
   7   9   2    37777.81    39480.47    719.00 o 
   9   9   2      659.69      765.45     52.64 o 
  -8  10   2      183.43      172.64     46.67 o 
  -6  10   2      164.55      139.43     37.21 o 
  -4  10   2    16150.55    15840.63    293.51 o 
  -2  10   2    21524.56    21210.54    380.63 o 
   0  10   2     5568.82     6034.09    140.27 o 
   2  10   2     4586.64     4706.88    118.55 o 
   4  10   2      328.61      483.96     47.17 o 
   6  10   2    17638.43    16721.38    375.31 o 
   8  10   2   103460.68   105548.51   1962.13 o 
  10  10   2    13120.96    12709.18    307.37 o 
  -9  11   2    11104.50    10312.58    256.79 o 
  -7  11   2     1298.36     1148.44     62.78 o 
  -5  11   2      389.56      511.13     44.14 o 
  -3  11   2     5672.02     6227.56    138.88 o 
  -1  11   2    23652.99    23636.79    444.76 o 
   1  11   2    36914.96    37409.88    681.72 o 
   3  11   2    24899.43    26019.09    516.04 o 
   5  11   2    11531.57    11894.26    260.59 o 
   7  11   2     4415.23     4162.57    170.15 o 
   9  11   2     1290.57     1199.99     89.82 o 
  11  11   2     1321.92     1338.43    120.67 o 
 -10  12   2      490.86      467.89     75.57 o 
  -8  12   2      660.17      620.25     68.60 o 
  -6  12   2    18843.11    19100.31    354.12 o 
  -4  12   2    44253.66    44625.01    771.14 o 
  -2  12   2    83904.54    88992.53   1498.53 o 
   0  12   2    15801.93    16459.73    325.30 o 
   2  12   2    10253.48    10544.87    224.08 o 
   4  12   2       28.50       45.06     41.18 o 
   6  12   2     6791.09     6683.67    189.46 o 
   8  12   2    11531.77    11147.58    278.55 o 
  10  12   2     5326.95     5184.04    201.46 o 
  12  12   2      578.70      543.18     78.33 o 
 -11  13   2      734.16      824.04     99.53 o 
  -9  13   2     9586.98     8746.79    255.37 o 
  -7  13   2     8842.25     8631.24    243.05 o 
  -5  13   2     1839.93     1979.74     78.65 o 
  -3  13   2     6246.45     6979.12    158.11 o 
  -1  13   2     2896.22     2958.84    100.88 o 
   1  13   2     9931.63     9848.58    215.21 o 
   3  13   2     5259.41     5654.51    155.03 o 
   5  13   2      130.92      108.17     54.04 o 
   7  13   2     4732.43     4601.42    159.68 o 
   9  13   2     3630.79     3424.49    184.47 o 
  11  13   2    16825.48    14902.76    394.02 o 
  13  13   2     6121.19     5515.49    231.43 o 
 -12  14   2       60.88      143.28     82.68 o 
 -10  14   2      240.95      240.07     74.58 o 
  -8  14   2       40.89      102.00     58.35 o 
  -6  14   2      230.83      365.92     65.07 o 
  -4  14   2     6088.06     5849.92    152.03 o 
  -2  14   2    29577.50    28800.87    543.07 o 
   0  14   2       85.72      115.65     45.77 o 
   2  14   2    17213.98    16935.54    340.12 o 
   4  14   2    11298.35    10786.19    272.82 o 
   6  14   2      699.02      703.21     94.50 o 
   8  14   2      133.84      134.56     60.90 o 
  10  14   2      144.11       86.28    104.17 o 
  12  14   2    12724.88    12105.17    343.44 o 
  14  14   2    18825.36    18328.72    515.63 o 
 -13  15   2       48.94     -166.17    121.55 o 
 -11  15   2     2198.45     2364.51    141.09 o 
  -9  15   2     2394.56     2685.33    143.60 o 
  -7  15   2     5040.93     4979.70    189.82 o 
  -5  15   2     1426.77     1516.35     88.93 o 
  -3  15   2     2952.41     3050.96    117.21 o 
  -1  15   2     3912.30     4065.71    127.36 o 
   1  15   2     1303.37     1390.68     78.21 o 
   3  15   2       38.75      130.47     57.14 o 
   5  15   2     1165.64     1116.55     89.75 o 
   7  15   2     2180.59     2403.68    125.42 o 
   9  15   2     3927.65     3951.65    210.36 o 
  11  15   2     7832.86     7110.21    271.01 o 
  13  15   2      257.52      327.38     88.96 o 
  15  15   2      175.73      400.52    117.90 o 
 -14  16   2     4672.19     4439.52    360.23 o 
 -12  16   2      169.48      130.46    103.70 o 
 -10  16   2     1335.20     1417.47    119.22 o 
  -8  16   2     9700.17     9836.97    267.26 o 
  -6  16   2    12745.56    12404.32    312.08 o 
  -4  16   2      351.81      398.71     70.59 o 
  -2  16   2       29.91        2.00     51.76 o 
   0  16   2     4839.17     4675.48    140.42 o 
   2  16   2    35029.53    34202.43    731.22 o 
   4  16   2    15531.73    15352.37    368.99 o 
   6  16   2     7909.13     7509.34    260.30 o 
   8  16   2     1477.84     1288.71    113.67 o 
  10  16   2      419.55      459.31    101.37 o 
  12  16   2     5233.77     4933.39    212.87 o 
  14  16   2    11347.43    10879.11    402.26 o 
  16  16   2     1685.38     1816.78    202.11 o 
 -15  17   2      706.98      650.09    130.94 o 
 -13  17   2     2271.61     2393.21    208.79 o 
 -11  17   2     1741.04     1800.42    163.41 o 
  -9  17   2     4736.46     4821.86    199.46 o 
  -7  17   2      837.03      842.06     97.18 o 
  -5  17   2     3028.32     3028.16    151.90 o 
  -3  17   2     9061.44     8443.03    236.03 o 
  -1  17   2     5899.73     5805.04    173.87 o 
   1  17   2     1083.32     1149.37    116.18 o 
   3  17   2      151.00      295.78     71.65 o 
   5  17   2        9.84       16.58     63.78 o 
   7  17   2    11457.97    11179.14    320.96 o 
   9  17   2     5050.18     4976.55    208.77 o 
  11  17   2      776.17      879.32    119.45 o 
  13  17   2      673.69      737.83    116.71 o 
  15  17   2       10.09       69.42    113.33 o 
  17  17   2       68.24      109.11    112.85 o 
 -16  18   2      636.74     1011.70    152.27 o 
 -14  18   2       51.02       79.10    108.92 o 
 -12  18   2      750.80      835.59    135.64 o 
 -10  18   2     5882.86     5827.16    273.56 o 
  -8  18   2     3311.98     3373.36    202.39 o 
  -6  18   2     8187.88     7754.21    251.32 o 
  -4  18   2      177.22      175.03     79.32 o 
  -2  18   2        0.35       59.98     58.25 o 
   0  18   2     3242.01     3303.26    168.26 o 
   2  18   2    20759.03    20195.01    501.86 o 
   4  18   2    11183.24    10185.76    277.54 o 
   6  18   2      877.38      942.05    106.19 o 
   8  18   2     2461.55     2458.50    209.29 o 
  10  18   2     7917.95     7550.55    266.52 o 
  12  18   2      177.59      317.70    102.65 o 
  14  18   2     3008.21     2753.48    191.47 o 
  16  18   2       45.33      133.78    113.66 o 
  18  18   2      838.59      974.43    155.84 o 
 -17  19   2       37.57       78.12    132.28 o 
 -15  19   2      901.30     1331.47    210.96 o 
 -13  19   2     5387.64     5880.38    348.45 o 
 -11  19   2     1302.90     1593.92    205.51 o 
  -9  19   2      248.86      443.34    107.86 o 
  -7  19   2      554.41      566.15    116.46 o 
  -5  19   2      372.65      377.28     90.12 o 
  -3  19   2     4598.60     4623.18    192.16 o 
  -1  19   2     2400.04     2313.19    139.32 o 
   1  19   2       39.44      115.32     74.00 o 
   3  19   2     3584.67     3312.79    166.45 o 
   5  19   2       68.62       68.52     70.89 o 
   7  19   2     3372.31     3689.92    182.69 o 
   9  19   2      148.36      199.66     87.04 o 
  11  19   2      463.37      488.98    111.45 o 
  13  19   2     2189.91     1996.62    165.05 o 
  15  19   2      801.29      809.54    142.99 o 
  17  19   2      197.78      443.66    136.63 o 
 -16  20   2      416.18      605.91    156.72 o 
 -14  20   2      175.89      451.55    149.94 o 
 -12  20   2        1.93      -18.40    128.20 o 
 -10  20   2     2332.10     2723.51    227.02 o 
  -8  20   2     3010.81     3092.37    208.68 o 
  -6  20   2     1716.20     1731.01    144.79 o 
  -4  20   2      615.25      538.77     99.91 o 
  -2  20   2     5266.55     5234.92    284.23 o 
   0  20   2     1762.83     2109.37    137.73 o 
   2  20   2     1456.79     1477.51    120.69 o 
   4  20   2      341.21      375.92     90.55 o 
   6  20   2     1279.56     1121.77    113.00 o 
   8  20   2     5535.95     5520.53    229.27 o 
  10  20   2     8244.11     8107.00    289.30 o 
  12  20   2     1928.84     1825.95    162.68 o 
  14  20   2      777.38      963.17    133.35 o 
  16  20   2      151.89      173.17    119.91 o 
 -13  21   2      429.47      524.66    161.59 o 
 -11  21   2       61.90      -32.34    123.48 o 
  -9  21   2      294.87      620.23    151.18 o 
  -7  21   2     2135.92     2187.05    181.63 o 
  -5  21   2     2970.95     3142.23    205.80 o 
  -3  21   2      196.66      269.01    116.95 o 
  -1  21   2       45.29     -112.76     93.79 o 
   1  21   2      231.42      155.84     81.33 o 
   3  21   2     6108.87     5882.62    229.48 o 
   5  21   2     1675.65     1833.33    149.02 o 
   7  21   2      458.77      349.98    106.04 o 
   9  21   2       56.38      113.42     96.18 o 
  11  21   2       80.03      -17.79    113.66 o 
  13  21   2      809.23      752.65    129.50 o 
 -12  22   2     1164.33     1878.42    250.22 o 
 -10  22   2        2.11       63.24    131.57 o 
  -8  22   2      155.73      238.14    119.39 o 
  -6  22   2      578.20      697.15    179.25 o 
  -4  22   2     2182.66     2220.73    227.22 o 
  -2  22   2    11481.07    11172.66    529.50 o 
   0  22   2     7718.43     7777.97    334.19 o 
   2  22   2     2159.86     1853.03    140.01 o 
   4  22   2      126.30      163.63    112.30 o 
   6  22   2      932.54     1010.90    129.69 o 
   8  22   2     5242.06     5061.62    345.99 o 
  10  22   2     4620.90     4348.45    265.43 o 
  12  22   2      526.50      615.79    126.88 o 
 -11  23   2        0.88       74.85    130.80 o 
  -9  23   2     1717.44     2264.25    234.55 o 
  -7  23   2     1778.22     1990.67    241.40 o 
  -5  23   2      653.37      640.44    146.81 o 
  -3  23   2       19.38       35.11    120.08 o 
  -1  23   2     1054.11     1357.26    178.45 o 
   1  23   2     1037.18     1138.46    164.89 o 
   3  23   2     4781.06     5050.43    242.20 o 
   5  23   2      373.98      393.23    107.20 o 
   7  23   2      279.56      240.73    106.12 o 
   9  23   2      317.28      441.43    126.73 o 
  11  23   2      116.49      161.59    154.69 o 
  -8  24   2      272.45       62.78    199.34 o 
  -6  24   2      901.10     1069.59    273.63 o 
  -4  24   2      449.68      261.56    133.54 o 
  -2  24   2      889.05     1148.98    175.21 o 
   0  24   2     1742.65     1879.29    249.63 o 
   2  24   2       17.66        8.46    121.75 o 
   4  24   2     1206.04     1356.30    155.09 o 
   6  24   2      522.96      739.16    123.20 o 
   8  24   2      656.25      827.48    150.44 o 
  -5  25   2       15.16      102.54    158.71 o 
  -3  25   2      333.97      403.86    152.07 o 
  -1  25   2     1303.09     1390.91    188.90 o 
   1  25   2       55.15      291.33    152.12 o 
   3  25   2      557.39      452.77    178.20 o 
   5  25   2      229.89      427.27    150.24 o 
   0   1   3      558.20      648.19     89.83 o 
  -1   2   3     1626.06     1834.82     98.67 o 
   1   2   3    27881.89    28876.48    737.99 o 
  -2   3   3      299.54      302.45     40.95 o 
   0   3   3    12165.22    11913.15    293.16 o 
   2   3   3     3954.31     3743.55    198.13 o 
  -3   4   3     6248.54     6220.97    195.43 o 
  -1   4   3    46747.41    46389.78   1061.92 o 
   1   4   3      895.93      999.07     56.78 o 
   3   4   3     6930.68     7569.09    221.46 o 
  -4   5   3     5404.45     5203.78    145.73 o 
  -2   5   3    10095.94     9119.32    221.01 o 
   0   5   3    25744.84    26181.31    565.70 o 
   2   5   3    64249.21    65607.52   1376.01 o 
   4   5   3    18586.86    20648.79    495.90 o 
  -5   6   3        9.15       19.04     37.77 o 
  -3   6   3     6808.75     6883.84    179.22 o 
  -1   6   3     6188.62     5882.86    134.62 o 
   1   6   3    56138.29    56182.50   1184.71 o 
   3   6   3      720.08      600.82     47.04 o 
   5   6   3     1501.55     1889.57     79.79 o 
  -6   7   3    25673.68    28654.75    589.62 o 
  -4   7   3      216.84      134.60     37.14 o 
  -2   7   3        8.94       -6.65     22.86 o 
   0   7   3    19505.14    19237.72    356.92 o 
   2   7   3    22342.86    22422.10    440.39 o 
   4   7   3     2886.64     2734.20     91.03 o 
   6   7   3     5390.06     5519.75    143.60 o 
  -7   8   3     5501.23     5405.50    137.00 o 
  -5   8   3    13620.70    15289.13    335.22 o 
  -3   8   3      193.89      169.43     35.86 o 
  -1   8   3    12264.58    12228.70    239.47 o 
   1   8   3     4354.68     4434.71    113.21 o 
   3   8   3     4037.69     4373.83    117.58 o 
   5   8   3     2432.00     2893.52    103.57 o 
   7   8   3     4796.09     4370.34    132.60 o 
  -8   9   3    13808.84    12711.81    272.93 o 
  -6   9   3      876.95      719.67     76.44 o 
  -4   9   3     4721.54     4474.79    142.44 o 
  -2   9   3     5393.29     5093.23    120.66 o 
   0   9   3     3006.58     3470.02    109.77 o 
   2   9   3     3887.06     5070.34    132.62 o 
   4   9   3    21405.65    23875.85    473.92 o 
   6   9   3     6958.30     6447.65    158.48 o 
   8   9   3    22593.23    22039.84    472.56 o 
  -9  10   3      891.45      768.25     74.66 o 
  -7  10   3       19.79       34.40     43.16 o 
  -5  10   3     1519.13     1397.32     68.87 o 
  -3  10   3    26447.66    27331.89    481.89 o 
  -1  10   3     9850.20     9333.71    187.44 o 
   1  10   3     5446.26     5552.08    134.12 o 
   3  10   3     7645.69     8793.08    203.12 o 
   5  10   3    30655.21    29733.37    582.63 o 
   7  10   3    10134.90     9355.23    257.39 o 
   9  10   3     9408.80     9433.04    608.60 o 
 -10  11   3      475.23      721.65     91.94 o 
  -8  11   3       13.09      -39.20     45.07 o 
  -6  11   3    10072.56     9824.30    240.63 o 
  -4  11   3    54073.17    55549.34    949.53 o 
  -2  11   3    50474.54    53484.88    914.47 o 
   0  11   3       98.99       82.46     32.72 o 
   2  11   3     5607.84     5970.20    159.46 o 
   4  11   3       10.95        7.42     38.70 o 
   6  11   3     4390.13     4828.59    272.52 o 
   8  11   3    50102.77    49480.53   1088.27 o 
  10  11   3     8448.77     7510.24    275.61 o 
 -11  12   3      151.77      139.11     76.48 o 
  -9  12   3      124.08      210.68     72.81 o 
  -7  12   3     5993.86     6108.08    166.88 o 
  -5  12   3    14155.51    14424.23    293.60 o 
  -3  12   3    32472.75    31980.73    564.31 o 
  -1  12   3    16940.88    16898.73    317.67 o 
   1  12   3       66.78       49.06     38.39 o 
   3  12   3       32.86       32.73     42.21 o 
   5  12   3     5413.83     5191.24    192.92 o 
   7  12   3     7473.69     6927.92    199.32 o 
   9  12   3     5272.77     5159.46    192.67 o 
  11  12   3     1184.88     1326.82    120.73 o 
 -12  13   3      153.45      268.61     77.07 o 
 -10  13   3       10.38      -37.58     63.39 o 
  -8  13   3     1996.74     2114.88    111.15 o 
  -6  13   3     3686.52     3963.70    132.82 o 
  -4  13   3    12113.80    11326.43    243.18 o 
  -2  13   3     5282.26     5029.01    151.09 o 
   0  13   3      251.25      276.84     48.33 o 
   2  13   3     4606.32     4520.84    162.48 o 
   4  13   3     1256.08     1154.19     91.17 o 
   6  13   3      749.23      833.27     77.02 o 
   8  13   3     6752.26     6313.44    220.16 o 
  10  13   3     4182.50     4093.84    178.46 o 
  12  13   3    13678.82    13784.42    405.40 o 
 -13  14   3     5393.90     5094.83    229.53 o 
 -11  14   3      508.19      414.52     87.94 o 
  -9  14   3      428.39      288.80     90.58 o 
  -7  14   3       10.68      -10.07     56.89 o 
  -5  14   3     1755.04     1678.31    108.06 o 
  -3  14   3     5318.99     5303.69    186.93 o 
  -1  14   3     6517.06     6261.74    161.07 o 
   1  14   3     6508.49     6433.46    164.17 o 
   3  14   3    11816.60    11232.49    281.90 o 
   5  14   3     2690.92     2796.24    126.64 o 
   7  14   3      626.35      607.62     87.00 o 
   9  14   3      345.84      188.24     77.37 o 
  11  14   3      939.43      728.79    125.01 o 
  13  14   3     6037.77     6109.72    252.03 o 
 -14  15   3     8636.09     9223.66    381.17 o 
 -12  15   3      235.04      191.56     79.95 o 
 -10  15   3     3157.99     3335.26    163.21 o 
  -8  15   3     6186.47     5702.50    207.10 o 
  -6  15   3     2631.34     2441.82    121.60 o 
  -4  15   3     2550.93     2567.80    111.74 o 
  -2  15   3     2135.24     2197.91    104.89 o 
   0  15   3     2297.11     2532.32    116.19 o 
   2  15   3    18592.79    17727.85    411.15 o 
   4  15   3    13019.44    12364.42    309.36 o 
   6  15   3     2278.51     2257.12    125.94 o 
   8  15   3      530.35      473.03     87.19 o 
  10  15   3       20.19      146.44    112.66 o 
  12  15   3    20278.09    18721.02    525.45 o 
  14  15   3     6047.20     5747.37    253.36 o 
 -15  16   3     1036.92     1088.59    147.33 o 
 -13  16   3      940.19     1002.17    163.36 o 
 -11  16   3     3366.50     2979.26    202.02 o 
  -9  16   3     9716.51     8925.52    274.50 o 
  -7  16   3     2299.48     2329.39    137.93 o 
  -5  16   3     1708.00     1894.79    142.94 o 
  -3  16   3      250.29      316.40     62.60 o 
  -1  16   3      420.80      458.40     67.47 o 
   1  16   3    17612.62    17032.04    396.80 o 
   3  16   3    16123.66    15747.91    378.15 o 
   5  16   3     8071.43     7971.37    274.91 o 
   7  16   3      915.26     1100.87    107.47 o 
   9  16   3     1760.44     1788.63    131.66 o 
  11  16   3     2038.09     1989.15    152.36 o 
  13  16   3     5903.13     5379.02    316.30 o 
  15  16   3     4420.46     4137.02    312.16 o 
 -16  17   3       16.04       87.69    110.33 o 
 -14  17   3     1594.11     1604.98    167.85 o 
 -12  17   3        2.80     -126.38     93.39 o 
 -10  17   3     5347.42     5974.15    261.83 o 
  -8  17   3      877.72      825.75    113.23 o 
  -6  17   3     3038.24     3159.21    189.63 o 
  -4  17   3      176.50      163.44     75.61 o 
  -2  17   3        4.40       -8.85     57.50 o 
   0  17   3     4782.08     4815.21    173.34 o 
   2  17   3    12073.40    11806.38    329.81 o 
   4  17   3    18727.73    17495.34    417.99 o 
   6  17   3       47.47       27.32     75.14 o 
   8  17   3     1773.02     2042.39    142.45 o 
  10  17   3     4426.08     3633.61    200.36 o 
  12  17   3     2312.37     2509.54    161.75 o 
  14  17   3     9850.98     8940.17    365.44 o 
  16  17   3      320.17      500.83    126.92 o 
 -17  18   3      171.51        9.53    114.55 o 
 -15  18   3      115.04      335.49    120.50 o 
 -13  18   3      504.70      378.55    133.61 o 
 -11  18   3      732.64      566.25    140.63 o 
  -9  18   3     9771.84     9756.68    326.91 o 
  -7  18   3     9183.78     9100.00    307.90 o 
  -5  18   3     3521.69     3493.54    252.05 o 
  -3  18   3        5.49       56.59     70.36 o 
  -1  18   3      513.46      564.51     82.79 o 
   1  18   3     1152.53     1257.62    111.62 o 
   3  18   3     2761.02     2545.52    149.37 o 
   5  18   3     2472.56     2594.65    165.16 o 
   7  18   3     1168.38     1329.94    120.59 o 
   9  18   3     2143.25     2216.93    150.23 o 
  11  18   3     1108.92     1221.07    122.35 o 
  13  18   3      228.29      229.59     98.49 o 
  15  18   3     1621.40     1548.58    168.69 o 
  17  18   3      115.04       74.08    115.99 o 
 -16  19   3      606.37      991.78    174.54 o 
 -14  19   3       32.08      111.27    128.99 o 
 -12  19   3        1.51      131.94    126.37 o 
 -10  19   3     4737.92     4929.02    259.95 o 
  -8  19   3      100.23       46.23     95.57 o 
  -6  19   3     1547.36     1675.84    130.39 o 
  -4  19   3      212.81      286.13    124.63 o 
  -2  19   3     2155.85     2383.45    144.84 o 
   0  19   3       96.86      120.06     81.35 o 
   2  19   3     2503.21     2672.98    155.75 o 
   4  19   3     2261.98     2324.64    147.24 o 
   6  19   3     1555.57     1523.06    141.44 o 
   8  19   3     4447.58     4298.82    216.11 o 
  10  19   3     3897.14     3690.58    194.48 o 
  12  19   3      820.62     1199.93    137.92 o 
  14  19   3     1323.95     1065.10    211.54 o 
  16  19   3        0.68      387.05    126.79 o 
 -15  20   3      282.16      454.73    155.73 o 
 -13  20   3       43.21      138.05    162.33 o 
 -11  20   3      502.92      508.64    145.27 o 
  -9  20   3     1793.27     1858.82    173.75 o 
  -7  20   3      406.16      468.08    167.69 o 
  -5  20   3      191.29       91.61     83.14 o 
  -3  20   3     1103.69     1188.14    130.22 o 
  -1  20   3      842.29      796.27    115.19 o 
   1  20   3      328.57      286.36     85.97 o 
   3  20   3      453.21      402.97     95.01 o 
   5  20   3      190.69      144.18     95.09 o 
   7  20   3     2733.70     2644.33    181.72 o 
   9  20   3     7344.57     7378.91    295.30 o 
  11  20   3     2714.82     3155.21    202.14 o 
  13  20   3      198.59      290.01    114.92 o 
  15  20   3       16.61       74.82    115.87 o 
 -14  21   3      304.78      281.20    203.70 o 
 -12  21   3      104.31      121.91    131.74 o 
 -10  21   3     1789.90     1466.50    216.10 o 
  -8  21   3      317.92      293.12    119.15 o 
  -6  21   3       81.57       82.31    103.09 o 
  -4  21   3      235.78      340.08    103.05 o 
  -2  21   3     5738.41     5801.69    285.60 o 
   0  21   3     5844.84     5700.50    321.83 o 
   2  21   3      160.71      186.92     86.23 o 
   4  21   3       83.77      -73.82     85.36 o 
   6  21   3      523.30      507.96    125.01 o 
   8  21   3     5887.67     5581.72    262.54 o 
  10  21   3     3620.39     3512.64    220.08 o 
  12  21   3      816.51      572.68    118.68 o 
  14  21   3     1224.95     1491.81    180.70 o 
 -11  22   3      442.24      594.46    158.13 o 
  -9  22   3       71.26      -54.00    120.60 o 
  -7  22   3        3.72      -10.67    109.67 o 
  -5  22   3     4085.89     4012.69    327.21 o 
  -3  22   3     4954.82     5074.87    307.63 o 
  -1  22   3     4687.26     4983.73    271.28 o 
   1  22   3     1838.73     2164.49    167.90 o 
   3  22   3      105.70      162.69     92.11 o 
   5  22   3      223.85      142.27     99.01 o 
   7  22   3     1597.66     1564.66    152.34 o 
   9  22   3     4829.52     4888.66    255.22 o 
  11  22   3     1807.34     1842.08    194.06 o 
 -10  23   3      209.39      389.44    150.72 o 
  -8  23   3      140.88      183.81    127.79 o 
  -6  23   3      275.03      385.34    165.99 o 
  -4  23   3       17.70        8.07    124.25 o 
  -2  23   3     5842.31     5620.77    328.75 o 
   0  23   3     3764.87     3289.03    226.66 o 
   2  23   3        0.92       -0.06    107.61 o 
   4  23   3      581.64      808.91    126.19 o 
   6  23   3        5.15      100.79    104.30 o 
   8  23   3      778.58      971.17    163.26 o 
  10  23   3      741.06      698.22    149.54 o 
  -7  24   3      475.73      813.28    191.92 o 
  -5  24   3      474.81      400.21    173.67 o 
  -3  24   3      393.65      384.68    141.97 o 
  -1  24   3     2010.05     2259.15    222.92 o 
   1  24   3      559.03      729.56    179.78 o 
   3  24   3       43.72       63.14    113.17 o 
   5  24   3      541.05      422.94    168.99 o 
   7  24   3        7.34      101.15    108.34 o 
  -4  25   3      147.28      -41.52    148.13 o 
  -2  25   3      579.80      488.28    153.98 o 
   0  25   3      421.63      288.00    170.83 o 
   2  25   3      269.27      252.52    164.44 o 
   4  25   3     2385.11     2481.73    219.43 o 
   0   0   4    31555.40    34863.42   2012.07 o 
   1   1   4     1105.12     1182.33    144.23 o 
   0   2   4     1889.75     1982.50    115.06 o 
   2   2   4     1704.33     1663.03     82.69 o 
  -1   3   4       69.09       82.42     37.11 o 
   1   3   4    32440.78    33638.40    962.70 o 
   3   3   4    13456.46    13492.09    373.22 o 
  -2   4   4     5340.94     5485.41    161.56 o 
   0   4   4      182.85      230.05     49.73 o 
   2   4   4     1350.74     1267.69     78.10 o 
   4   4   4       62.76      131.16     42.03 o 
  -3   5   4        5.60      -20.84     36.35 o 
  -1   5   4    15812.95    15337.88    379.20 o 
   1   5   4    54911.85    54266.75   1246.35 o 
   3   5   4    71957.91    73277.58   1825.21 o 
   5   5   4     8158.18     8275.55    211.08 o 
  -4   6   4    13768.48    12819.21    307.37 o 
  -2   6   4      908.42     1055.16     59.49 o 
   0   6   4      725.78      630.54     95.26 o 
   2   6   4      238.75      405.21     65.88 o 
   4   6   4     5215.72     5259.29    146.75 o 
   6   6   4      710.90      708.75     70.49 o 
  -5   7   4    22201.03    25334.08    568.29 o 
  -3   7   4     1322.38     1514.93     84.51 o 
  -1   7   4    20058.09    19893.67    448.43 o 
   1   7   4    32773.73    30877.05    672.01 o 
   3   7   4    32504.66    32073.65    657.01 o 
   5   7   4    26708.79    28930.60    636.11 o 
   7   7   4    20877.01    19544.36    454.24 o 
  -6   8   4    10603.83     9677.90    252.42 o 
  -4   8   4     4384.19     4376.84    141.17 o 
  -2   8   4     2325.03     2273.16     88.30 o 
   0   8   4     2514.70     2474.54     86.75 o 
   2   8   4    28814.84    30001.94    618.70 o 
   4   8   4     1036.17     1107.77     64.35 o 
   6   8   4    14100.65    14676.85    326.12 o 
   8   8   4     4869.10     4597.12    156.09 o 
  -7   9   4     3747.75     4087.99    228.81 o 
  -5   9   4    13675.14    14090.60    342.22 o 
  -3   9   4    53024.86    55927.76   1196.51 o 
  -1   9   4     5735.02     6073.42    146.40 o 
   1   9   4      153.68      365.18     38.53 o 
   3   9   4    20550.35    24472.89    515.98 o 
   5   9   4    14049.88    14651.64    328.23 o 
   7   9   4    50921.75    51157.59   1033.83 o 
   9   9   4    30184.55    28346.22    795.48 o 
  -8  10   4      538.99      470.38     68.58 o 
  -6  10   4       29.36      -27.14     47.81 o 
  -4  10   4       87.02       25.02     44.14 o 
  -2  10   4     4373.86     4343.08    122.33 o 
   0  10   4      936.67      982.49     58.49 o 
   2  10   4     8638.50     8209.74    206.89 o 
   4  10   4     7634.10     7402.90    224.92 o 
   6  10   4      768.00     1007.40     67.11 o 
   8  10   4      674.07      812.10     76.65 o 
  10  10   4      253.00      344.86     80.73 o 
  -9  11   4     9417.02     9138.18    285.34 o 
  -7  11   4      133.33      231.18     61.36 o 
  -5  11   4    27904.64    26967.88    571.01 o 
  -3  11   4    56228.17    54864.74   1038.50 o 
  -1  11   4     4505.78     4054.53    107.83 o 
   1  11   4     2934.75     3324.93    111.96 o 
   3  11   4       50.19        9.83     40.23 o 
   5  11   4     7577.64     7024.40    188.13 o 
   7  11   4    39490.51    40434.08    976.79 o 
   9  11   4    15613.25    14849.14    446.71 o 
  11  11   4      215.43      182.15     79.61 o 
 -10  12   4     2151.10     2023.80    139.47 o 
  -8  12   4     2837.41     2783.71    153.54 o 
  -6  12   4     2848.67     3011.19    150.34 o 
  -4  12   4     2328.38     2283.03     98.61 o 
  -2  12   4      589.21      561.52     54.98 o 
   0  12   4      674.75      635.29     58.66 o 
   2  12   4     5326.51     5087.41    181.31 o 
   4  12   4      244.11      153.02     49.74 o 
   6  12   4    12936.35    12999.42    336.21 o 
   8  12   4      847.75      911.07    108.90 o 
  10  12   4     4568.20     4554.15    247.47 o 
  12  12   4      476.31      634.23    160.82 o 
 -11  13   4     1346.54     1290.28    125.37 o 
  -9  13   4      989.86     1285.13    115.96 o 
  -7  13   4      150.06       82.27     57.04 o 
  -5  13   4    13559.10    12831.04    290.64 o 
  -3  13   4    13112.82    12652.50    268.48 o 
  -1  13   4     1019.74     1321.83     83.53 o 
   1  13   4     7044.92     7312.39    187.70 o 
   3  13   4     7800.72     7231.04    280.35 o 
   5  13   4      986.10      985.97     83.43 o 
   7  13   4     1304.25     1379.74    142.36 o 
   9  13   4     2099.57     2198.17    143.39 o 
  11  13   4     2350.25     2197.74    151.98 o 
  13  13   4    16662.98    17327.32    492.39 o 
 -12  14   4      386.49      293.28     94.42 o 
 -10  14   4     2808.14     2849.09    151.34 o 
  -8  14   4      853.74     1042.24    105.01 o 
  -6  14   4       19.53       22.73     53.08 o 
  -4  14   4      263.29      188.13     57.54 o 
  -2  14   4     4610.42     4810.24    151.98 o 
   0  14   4      289.50      256.96     57.59 o 
   2  14   4     5369.84     5145.54    155.39 o 
   4  14   4        8.79      -18.01     54.46 o 
   6  14   4     3570.21     3542.34    161.91 o 
   8  14   4     4200.80     4118.98    270.31 o 
  10  14   4      105.97      143.36     83.70 o 
  12  14   4      403.69      345.66     95.21 o 
  14  14   4      810.12      616.39    111.77 o 
 -13  15   4     6945.61     6942.83    278.89 o 
 -11  15   4      338.78      410.97     88.24 o 
  -9  15   4     3996.41     3575.49    228.74 o 
  -7  15   4     3169.26     3272.56    158.47 o 
  -5  15   4     3551.46     3628.98    147.76 o 
  -3  15   4     8387.55     8072.86    237.99 o 
  -1  15   4       62.05       51.02     55.09 o 
   1  15   4    15694.12    15357.34    364.40 o 
   3  15   4    28165.74    28665.08    625.87 o 
   5  15   4    15064.84    14232.01    378.61 o 
   7  15   4      537.16      643.46     93.31 o 
   9  15   4       16.41       50.90     89.52 o 
  11  15   4     2499.93     2768.19    175.82 o 
  13  15   4    10964.25    10496.26    350.01 o 
  15  15   4     8391.29     8799.47    345.61 o 
 -14  16   4      829.94      693.66    121.59 o 
 -12  16   4     2757.73     2646.11    160.09 o 
 -10  16   4      972.15      776.23    101.17 o 
  -8  16   4      302.78      215.04    144.52 o 
  -6  16   4      226.22      179.69     77.43 o 
  -4  16   4     2455.74     2493.20    128.79 o 
  -2  16   4     2051.05     1790.22    103.53 o 
   0  16   4      152.76       60.97     60.67 o 
   2  16   4      452.44      600.55     88.90 o 
   4  16   4       13.35       41.00     67.45 o 
   6  16   4     1244.85     1248.25    112.24 o 
   8  16   4     3538.71     3920.66    186.50 o 
  10  16   4     1505.15     1251.86    126.45 o 
  12  16   4      229.21      193.32     94.43 o 
  14  16   4       83.53     -106.21     86.40 o 
  16  16   4       64.86       88.62    108.07 o 
 -15  17   4      888.28      975.54    148.29 o 
 -13  17   4      479.50      735.25    160.93 o 
 -11  17   4     1482.80     1549.12    161.65 o 
  -9  17   4    16603.85    16682.13    478.46 o 
  -7  17   4     6241.49     6612.83    259.69 o 
  -5  17   4       25.82        0.10     72.56 o 
  -3  17   4      141.80      163.18     71.34 o 
  -1  17   4      515.74      624.16     79.51 o 
   1  17   4     6773.57     6683.94    233.53 o 
   3  17   4    20315.59    20354.78    511.10 o 
   5  17   4     7919.26     7902.23    410.20 o 
   7  17   4        1.46       15.05     76.03 o 
   9  17   4     1086.91     1495.35    136.63 o 
  11  17   4       97.31       94.75     88.42 o 
  13  17   4     3995.70     4077.57    235.27 o 
  15  17   4     2563.74     2558.32    205.18 o 
  17  17   4       61.07      197.20    123.72 o 
 -16  18   4      111.29      144.29    123.39 o 
 -14  18   4      851.13      937.05    231.09 o 
 -12  18   4     1020.61     1260.74    176.19 o 
 -10  18   4      101.76       67.85     90.21 o 
  -8  18   4     2569.13     2511.50    172.69 o 
  -6  18   4       75.28     -103.24     85.43 o 
  -4  18   4     1452.27     1405.78    121.73 o 
  -2  18   4     1756.05     1723.66    116.83 o 
   0  18   4       27.02      -15.21     74.51 o 
   2  18   4       52.50      111.63     79.00 o 
   4  18   4      112.73       94.02     91.12 o 
   6  18   4     1103.47     1117.63    128.16 o 
   8  18   4     1365.62     1407.73    126.18 o 
  10  18   4      111.05      243.10    106.99 o 
  12  18   4      339.94      399.76    104.63 o 
  14  18   4        4.79      115.94     99.25 o 
  16  18   4      112.84      241.40    119.16 o 
 -15  19   4       85.28      306.70    143.14 o 
 -13  19   4       15.22     -105.16    119.33 o 
 -11  19   4     2026.01     2393.28    189.65 o 
  -9  19   4    12537.09    12586.49    397.84 o 
  -7  19   4     8544.91     8475.17    373.23 o 
  -5  19   4      968.11     1102.89    116.98 o 
  -3  19   4     1119.08     1223.26    130.31 o 
  -1  19   4     1013.29     1035.84    124.85 o 
   1  19   4      540.88      761.57    120.14 o 
   3  19   4     4963.19     4405.18    218.87 o 
   5  19   4      454.15      443.56    105.23 o 
   7  19   4     2237.27     2083.66    162.51 o 
   9  19   4     7077.65     6685.20    286.45 o 
  11  19   4     4356.33     4563.27    235.67 o 
  13  19   4      168.93      343.68    134.22 o 
  15  19   4      369.41      163.16    117.66 o 
 -14  20   4      673.89      766.86    167.73 o 
 -12  20   4       48.94      178.52    137.00 o 
 -10  20   4     1323.63     1519.46    164.74 o 
  -8  20   4     4297.49     4078.35    221.20 o 
  -6  20   4      929.34     1032.71    130.83 o 
  -4  20   4     1073.86     1011.59    126.71 o 
  -2  20   4        3.59      -25.76     95.60 o 
   0  20   4       61.39       40.77     86.09 o 
   2  20   4      567.91      586.00    101.84 o 
   4  20   4     1961.02     1848.23    167.39 o 
   6  20   4      103.96      283.33    104.66 o 
   8  20   4      556.85      701.56    146.50 o 
  10  20   4       75.70      -56.72    165.78 o 
  12  20   4     1219.63     1056.03    134.60 o 
  14  20   4       23.57      174.70    143.07 o 
 -13  21   4      289.43      628.08    204.36 o 
 -11  21   4      119.40      175.64    134.03 o 
  -9  21   4     2275.80     2106.02    187.48 o 
  -7  21   4      526.28      724.73    131.24 o 
  -5  21   4     1769.80     1766.79    171.23 o 
  -3  21   4     4594.78     4822.10    266.83 o 
  -1  21   4    10885.07    11211.52    412.88 o 
   1  21   4     1587.91     1996.71    146.32 o 
   3  21   4      211.76      228.77    101.03 o 
   5  21   4       56.69       93.60     97.73 o 
   7  21   4     4189.47     4321.99    236.29 o 
   9  21   4     9984.04     9788.39    366.32 o 
  11  21   4     3435.15     3109.24    228.51 o 
  13  21   4      260.17      252.95    149.54 o 
 -12  22   4        5.87      286.82    148.29 o 
 -10  22   4       36.90      245.73    140.49 o 
  -8  22   4      285.87      367.92    124.57 o 
  -6  22   4      224.64      161.80    132.61 o 
  -4  22   4     1106.84     1191.31    157.21 o 
  -2  22   4       93.99      -72.84    147.36 o 
   0  22   4      168.44      402.32    126.68 o 
   2  22   4     2927.79     2931.82    223.21 o 
   4  22   4      245.26      261.50    106.61 o 
   6  22   4        3.27       85.27     99.50 o 
   8  22   4      640.46      678.31    131.01 o 
  10  22   4      213.07      420.69    138.56 o 
  12  22   4      318.46      240.08    152.25 o 
  -9  23   4      127.66      191.08    120.75 o 
  -7  23   4       71.55      -41.55    123.35 o 
  -5  23   4     2689.72     2899.77    291.77 o 
  -3  23   4     5103.02     5161.25    320.29 o 
  -1  23   4     7268.67     7589.12    350.35 o 
   1  23   4     1266.62     1205.88    186.17 o 
   3  23   4       67.77      113.01    102.61 o 
   5  23   4      108.74      170.93    105.29 o 
   7  23   4      220.43      284.19    112.39 o 
   9  23   4     1480.80     1820.19    189.74 o 
  -6  24   4      606.37      847.21    195.01 o 
  -4  24   4      506.64      506.55    174.56 o 
  -2  24   4      890.22     1018.85    171.68 o 
   0  24   4       48.44      218.23    137.85 o 
   2  24   4      302.09      449.78    151.94 o 
   4  24   4      564.88      586.95    126.89 o 
   6  24   4       99.58      192.22    142.30 o 
  -1  25   4      681.91      746.22    242.58 o 
   1  25   4      232.97      196.99    162.95 o 
   0   1   5    84316.47    92457.20   2615.15 o 
  -1   2   5    36120.34    37552.64   1079.21 o 
   1   2   5    12809.00    12247.86    347.54 o 
  -2   3   5     1388.66     1750.16     94.05 o 
   0   3   5    70457.97    73188.28   1827.64 o 
   2   3   5    18888.01    19705.36    530.10 o 
  -3   4   5     8770.65     8474.37    259.44 o 
  -1   4   5     3076.96     2661.83    107.31 o 
   1   4   5    35696.17    36084.07    845.71 o 
   3   4   5    82765.91    86934.41   2185.79 o 
  -4   5   5    28522.42    29718.46    778.65 o 
  -2   5   5       96.32      143.34     43.82 o 
   0   5   5    22876.84    21439.66    521.47 o 
   2   5   5    16225.45    16708.36    417.84 o 
   4   5   5     1078.44     1087.61     80.77 o 
  -5   6   5    13521.42    11616.09    428.93 o 
  -3   6   5    15399.53    14460.34    368.00 o 
  -1   6   5    13992.11    12724.91    375.70 o 
   1   6   5    24893.49    23466.06    569.32 o 
   3   6   5    44273.05    45242.36   1149.35 o 
   5   6   5    29279.51    28584.42    691.90 o 
  -6   7   5      822.48      665.01     66.21 o 
  -4   7   5    40234.08    40911.52    891.08 o 
  -2   7   5     2641.66     2783.77    158.92 o 
   0   7   5    23992.55    23550.96    572.82 o 
   2   7   5    25079.19    25232.96    563.53 o 
   4   7   5    24925.53    26564.38    634.72 o 
   6   7   5    26087.19    27080.85    611.02 o 
  -7   8   5    12316.30    12446.56    317.04 o 
  -5   8   5       48.26      -41.85     44.49 o 
  -3   8   5      156.65      302.14     59.43 o 
  -1   8   5     1440.90     1653.76     96.29 o 
   1   8   5      261.85      290.03     50.30 o 
   3   8   5     1442.71     1659.19     84.93 o 
   5   8   5     3138.21     3109.11    153.17 o 
   7   8   5     9216.30     9582.46    256.29 o 
  -8   9   5     2972.96     2903.44    131.20 o 
  -6   9   5     1438.05     1221.99     86.47 o 
  -4   9   5    24854.75    23489.09    538.60 o 
  -2   9   5     7594.00     7477.85    223.66 o 
   0   9   5    10765.13     9989.16    251.49 o 
   2   9   5     5130.65     5038.48    154.91 o 
   4   9   5     1865.25     2407.55     98.97 o 
   6   9   5    22652.77    22257.13    479.23 o 
   8   9   5    14934.33    14550.70    334.59 o 
  -9  10   5     1131.02     1236.85    120.36 o 
  -7  10   5       86.62      -54.87     51.37 o 
  -5  10   5     3786.12     3686.72    186.24 o 
  -3  10   5    25826.40    25652.83    583.51 o 
  -1  10   5     8875.71     8774.50    228.77 o 
   1  10   5    33018.47    33335.57    649.95 o 
   3  10   5     5537.54     4944.27    156.11 o 
   5  10   5     1844.00     1762.12     88.58 o 
   7  10   5    11461.31    11372.18    330.21 o 
   9  10   5    21409.92    20511.97    493.43 o 
 -10  11   5    12709.08    12272.99    364.26 o 
  -8  11   5    11859.14    11921.10    314.89 o 
  -6  11   5      308.57      402.31     68.27 o 
  -4  11   5     8006.07     7832.10    223.22 o 
  -2  11   5    18174.19    18338.48    471.52 o 
   0  11   5    12560.82    13065.07    283.18 o 
   2  11   5     7896.07     8249.32    212.54 o 
   4  11   5      778.69      946.14     79.16 o 
   6  11   5    10052.45     9816.29    299.08 o 
   8  11   5     3226.01     2690.45    166.19 o 
  10  11   5      560.92      720.92     97.91 o 
 -11  12   5     9066.32     8707.42    326.91 o 
  -9  12   5     1443.92     1314.33    117.45 o 
  -7  12   5     6637.04     6573.60    209.29 o 
  -5  12   5    12991.34    11600.54    303.92 o 
  -3  12   5    15393.30    14906.54    366.56 o 
  -1  12   5     9481.67     9458.97    259.76 o 
   1  12   5    13079.69    12903.72    305.84 o 
   3  12   5     7085.62     7038.36    194.58 o 
   5  12   5      284.44      325.79     76.49 o 
   7  12   5     2622.46     2564.91    164.33 o 
   9  12   5      393.45      278.37     85.06 o 
  11  12   5      851.41      914.98    112.63 o 
 -12  13   5      204.40      210.12     90.24 o 
 -10  13   5     5798.79     5187.78    222.09 o 
  -8  13   5     6572.85     5626.57    221.31 o 
  -6  13   5      286.39      328.72     71.86 o 
  -4  13   5     7192.30     6685.33    194.55 o 
  -2  13   5     1766.02     1725.84     99.21 o 
   0  13   5     4832.07     5216.60    231.70 o 
   2  13   5    13493.74    12642.71    306.45 o 
   4  13   5     2054.09     2163.66    147.55 o 
   6  13   5     3509.19     3714.19    211.82 o 
   8  13   5     3296.54     3263.30    265.80 o 
  10  13   5      181.31      296.77     91.03 o 
  12  13   5     2482.90     2588.87    169.04 o 
 -13  14   5     5594.34     5572.28    261.35 o 
 -11  14   5     4839.18     4679.23    219.32 o 
  -9  14   5     1637.72     1782.51    138.96 o 
  -7  14   5     1693.47     1527.64    124.63 o 
  -5  14   5      700.39      679.59     88.09 o 
  -3  14   5      385.59      507.61     96.27 o 
  -1  14   5      446.56      557.94     80.09 o 
   1  14   5      748.16      864.13     87.61 o 
   3  14   5      584.73      651.87    100.45 o 
   5  14   5    10019.48     9408.60    299.30 o 
   7  14   5     4397.33     4934.40    269.57 o 
   9  14   5     1428.39     1709.86    139.78 o 
  11  14   5     2530.83     2810.14    174.92 o 
  13  14   5     3162.59     2988.33    247.31 o 
 -14  15   5     1352.28     1357.26    145.13 o 
 -12  15   5     2839.64     2490.63    171.81 o 
 -10  15   5     1064.00     1142.11    110.57 o 
  -8  15   5     7097.67     7595.77    273.35 o 
  -6  15   5       29.05       29.27     76.83 o 
  -4  15   5     8901.48     9132.83    269.29 o 
  -2  15   5     3631.67     3714.74    149.27 o 
   0  15   5       16.37       67.06     64.33 o 
   2  15   5    20779.40    19972.95    534.17 o 
   4  15   5     8179.51     7757.00    300.81 o 
   6  15   5       44.37      -45.50     74.95 o 
   8  15   5     9144.81     9273.74    311.26 o 
  10  15   5     1494.51     1366.30    132.80 o 
  12  15   5      107.67      252.24    141.76 o 
  14  15   5     6231.23     6625.21    322.37 o 
 -15  16   5     1067.33      956.20    135.99 o 
 -13  16   5      171.76      218.96    100.35 o 
 -11  16   5       25.10      -61.06     84.39 o 
  -9  16   5      451.46      432.27    100.61 o 
  -7  16   5     5747.17     5792.29    240.83 o 
  -5  16   5     4831.27     4893.82    196.83 o 
  -3  16   5     4458.65     4568.34    161.00 o 
  -1  16   5      717.87      783.96    101.03 o 
   1  16   5     2096.43     2067.85    132.77 o 
   3  16   5     8097.70     8136.96    298.47 o 
   5  16   5    10164.76    10158.77    363.56 o 
   7  16   5     6940.31     6750.70    331.50 o 
   9  16   5     2100.48     2371.39    180.98 o 
  11  16   5      171.70      337.79    102.25 o 
  13  16   5      279.17      481.57    110.89 o 
  15  16   5        5.37        3.48     97.31 o 
 -16  17   5       55.21       54.84    115.45 o 
 -14  17   5     2090.13     2563.01    210.90 o 
 -12  17   5      756.96      681.08    117.98 o 
 -10  17   5        7.10      110.65     91.79 o 
  -8  17   5     4679.89     4864.67    300.34 o 
  -6  17   5       57.71      176.61     86.97 o 
  -4  17   5     5704.73     5845.66    201.95 o 
  -2  17   5     4901.54     5272.96    178.24 o 
   0  17   5      365.72      420.48     90.47 o 
   2  17   5    11096.62    10071.82    377.62 o 
   4  17   5     5136.03     5122.15    252.74 o 
   6  17   5       89.96      114.69    100.57 o 
   8  17   5     2199.26     2189.25    159.13 o 
  10  17   5       79.32       99.26     89.52 o 
  12  17   5      383.28      255.85    102.55 o 
  14  17   5     1303.32     1420.23    148.43 o 
  16  17   5      246.14      440.84    150.01 o 
 -15  18   5       87.79      199.85    142.96 o 
 -13  18   5     1569.96     1574.82    174.84 o 
 -11  18   5     4685.77     4686.35    238.19 o 
  -9  18   5     3721.21     4347.00    237.68 o 
  -7  18   5     2412.13     2428.80    179.47 o 
  -5  18   5     4296.60     4327.37    196.25 o 
  -3  18   5     3320.48     3338.96    180.55 o 
  -1  18   5      530.87      693.46     98.52 o 
   1  18   5     3953.99     3921.22    186.27 o 
   3  18   5     1152.45     1162.35    129.11 o 
   5  18   5      327.53      397.66    113.65 o 
   7  18   5      463.29      545.45    123.94 o 
   9  18   5        7.35        9.08    113.76 o 
  11  18   5      128.47      205.25     96.09 o 
  13  18   5     1135.21     1359.13    149.49 o 
  15  18   5      460.33      606.41    125.75 o 
 -14  19   5     2241.70     2237.77    232.52 o 
 -12  19   5     1865.09     1780.18    186.76 o 
 -10  19   5       54.55       92.06    110.73 o 
  -8  19   5     9267.52     9136.81    328.26 o 
  -6  19   5      762.40      979.50    128.37 o 
  -4  19   5      996.23     1161.80    120.28 o 
  -2  19   5     5965.26     6264.73    239.65 o 
   0  19   5     1170.85     1128.29    117.12 o 
   2  19   5     1012.72      950.72    123.70 o 
   4  19   5     4252.01     4449.31    249.48 o 
   6  19   5      124.36      300.38    115.36 o 
   8  19   5     2223.42     2779.47    210.32 o 
  10  19   5     2279.20     2295.13    192.89 o 
  12  19   5        1.45      152.51    100.50 o 
  14  19   5      213.97       96.83    120.69 o 
 -13  20   5     1360.33     1499.73    193.45 o 
 -11  20   5      335.56      254.55    121.75 o 
  -9  20   5      790.92      774.58    154.04 o 
  -7  20   5     1148.52     1146.55    134.33 o 
  -5  20   5      879.82      862.84    126.93 o 
  -3  20   5       35.93       -0.57     94.56 o 
  -1  20   5     2364.90     2431.46    175.46 o 
   1  20   5      485.45      549.03    113.16 o 
   3  20   5      130.71       82.69     96.94 o 
   5  20   5      112.73      100.51    108.27 o 
   7  20   5      418.84      399.60    124.66 o 
   9  20   5      907.45     1228.25    162.85 o 
  11  20   5     2088.34     2218.36    197.02 o 
  13  20   5     1503.89     1284.12    167.63 o 
 -12  21   5      746.15      993.07    181.83 o 
 -10  21   5       30.95      180.94    119.82 o 
  -8  21   5     2320.12     2293.15    178.93 o 
  -6  21   5     1460.98     1435.15    163.20 o 
  -4  21   5     1417.70     1331.55    163.60 o 
  -2  21   5     7145.73     7859.36    349.28 o 
   0  21   5      198.27        9.15     97.31 o 
   2  21   5      154.18      218.56    104.60 o 
   4  21   5      448.52      159.82    164.27 o 
   6  21   5      375.67      221.16    125.94 o 
   8  21   5     3336.93     3031.45    225.72 o 
  10  21   5     2661.24     2752.53    246.44 o 
  12  21   5       94.55      295.02    127.15 o 
 -11  22   5       19.10       96.26    137.92 o 
  -9  22   5      164.60      306.25    121.34 o 
  -7  22   5     1152.69     1088.24    252.81 o 
  -5  22   5     1717.29     1774.03    215.12 o 
  -3  22   5     1540.46     1988.13    192.90 o 
  -1  22   5     1989.61     2098.94    197.14 o 
   1  22   5     2289.50     2552.31    210.19 o 
   3  22   5     1028.16      828.41    133.60 o 
   5  22   5     2942.90     3707.74    264.31 o 
   7  22   5      674.09      419.04    133.44 o 
   9  22   5       98.43      -65.06    157.93 o 
  11  22   5      513.25      382.05    137.21 o 
  -8  23   5      363.88      613.88    154.05 o 
  -6  23   5     1301.94     1489.81    386.40 o 
  -4  23   5      922.03      978.78    181.49 o 
  -2  23   5     1737.00     2025.01    199.42 o 
   0  23   5      398.07      582.75    163.49 o 
   2  23   5      440.98      551.25    144.09 o 
   4  23   5      819.44     1242.15    163.43 o 
   6  23   5      374.58      316.26    147.14 o 
   8  23   5      561.05      602.47    143.90 o 
  -5  24   5     2870.18     2644.85    439.56 o 
  -3  24   5     1548.99     1652.74    244.51 o 
  -1  24   5      589.23      642.43    268.98 o 
   1  24   5      929.64      767.43    178.28 o 
   3  24   5        7.42       61.31    182.11 o 
   5  24   5      156.18      238.66    126.15 o 
   1   1   6   145133.89   152649.59   4295.23 o 
   0   2   6    16545.94    17621.82    545.98 o 
   2   2   6    14740.63    17147.75    474.24 o 
  -1   3   6    32849.68    36591.64   1062.36 o 
   1   3   6     6031.87     5093.45    180.99 o 
   3   3   6     2068.33     2577.04    124.84 o 
  -2   4   6     1178.49     1625.81     99.43 o 
   0   4   6     2746.99     2918.17    130.66 o 
   2   4   6    12686.67    13301.17    383.47 o 
   4   4   6        3.27      152.72     92.72 o 
  -3   5   6    53847.13    53942.96   1365.81 o 
  -1   5   6     4700.72     4364.21    189.02 o 
   1   5   6     2208.82     2552.56    193.83 o 
   3   5   6    31804.15    32850.61    865.73 o 
   5   5   6    62421.88    65772.76   1675.34 o 
  -4   6   6     2937.91     3088.80    127.58 o 
  -2   6   6     1650.38     1937.02    107.15 o 
   0   6   6     2004.57     1923.13    117.65 o 
   2   6   6    15657.43    16519.59    458.74 o 
   4   6   6      799.82     1072.43     94.05 o 
   6   6   6     6543.42     7080.42    278.98 o 
  -5   7   6    79526.53    80642.36   1858.38 o 
  -3   7   6    58187.18    58911.40   1366.47 o 
  -1   7   6     7125.55     7446.84    327.71 o 
   1   7   6     5134.68     5490.54    180.55 o 
   3   7   6      871.26     1014.27    105.13 o 
   5   7   6     5776.59     5773.24    184.87 o 
   7   7   6    19493.85    19535.44    466.29 o 
  -6   8   6     7296.24     7434.14    324.32 o 
  -4   8   6      689.19      501.83     70.14 o 
  -2   8   6     2227.55     2428.15    111.59 o 
   0   8   6     3109.76     2732.36    120.53 o 
   2   8   6     5950.59     6070.99    194.42 o 
   4   8   6     2163.44     2286.78    110.44 o 
   6   8   6     3656.84     3576.35    186.85 o 
   8   8   6     4726.20     4046.31    230.29 o 
  -7   9   6     2497.08     2619.83    161.25 o 
  -5   9   6    10723.76     9793.45    265.27 o 
  -3   9   6    10804.72     9964.69    288.35 o 
  -1   9   6      208.89       96.05     49.76 o 
   1   9   6    40475.90    39917.43    949.14 o 
   3   9   6    20184.63    18534.49    436.75 o 
   5   9   6      221.07      101.81     54.94 o 
   7   9   6     2037.33     2646.37    150.54 o 
   9   9   6      780.93      702.10     83.40 o 
  -8  10   6     7313.67     6747.24    214.61 o 
  -6  10   6       11.39       52.93     56.07 o 
  -4  10   6     4473.43     4767.03    181.55 o 
  -2  10   6    10948.00    10924.43    362.15 o 
   0  10   6     3397.94     3240.84    119.90 o 
   2  10   6     1429.10     1708.16     94.97 o 
   4  10   6     1083.53     1417.60    134.37 o 
   6  10   6     3087.52     3235.94    139.61 o 
   8  10   6     5000.16     4923.52    180.88 o 
  10  10   6     2235.95     2246.50    128.06 o 
  -9  11   6    19961.26    19103.79    471.73 o 
  -7  11   6     8357.06     7850.56    236.46 o 
  -5  11   6        2.04       31.45     55.88 o 
  -3  11   6       15.23       -8.34     58.38 o 
  -1  11   6    16570.63    15309.61    453.17 o 
   1  11   6    42830.99    42957.91   1022.58 o 
   3  11   6    41738.62    42321.28    873.57 o 
   5  11   6     1043.51     1067.55    100.02 o 
   7  11   6      825.52      934.74    101.52 o 
   9  11   6      740.42      884.34    113.14 o 
  11  11   6     6384.07     5818.20    251.35 o 
 -10  12   6      139.28        9.28     79.17 o 
  -8  12   6     2274.03     2263.17    130.10 o 
  -6  12   6      910.63     1112.80    101.37 o 
  -4  12   6    10142.57     9231.91    260.43 o 
  -2  12   6    24649.45    25047.08    694.21 o 
   0  12   6     2772.38     2746.98    144.74 o 
   2  12   6      566.45      702.38     81.66 o 
   4  12   6       31.18        2.73     60.16 o 
   6  12   6       34.90      -24.72     67.95 o 
   8  12   6     2527.24     2591.78    159.13 o 
  10  12   6      152.80      167.41     88.83 o 
  12  12   6      953.18      813.25    115.77 o 
 -11  13   6     9911.82     9344.92    317.19 o 
  -9  13   6    26558.16    25886.47    674.99 o 
  -7  13   6    17909.28    17130.51    431.78 o 
  -5  13   6     2382.73     2340.34    143.18 o 
  -3  13   6     1184.04     1185.74    117.72 o 
  -1  13   6      217.81      238.68    107.26 o 
   1  13   6    12370.38    12249.97    432.53 o 
   3  13   6    16924.20    16804.63    443.50 o 
   5  13   6        2.69       32.57     70.14 o 
   7  13   6     7119.10     6435.13    290.17 o 
   9  13   6     9872.84    10087.73    327.12 o 
  11  13   6     4248.23     4383.76    215.11 o 
  13  13   6        7.10       -6.88     86.91 o 
 -12  14   6     1436.84     1501.62    141.07 o 
 -10  14   6      233.03      258.71     93.60 o 
  -8  14   6      220.57      282.79    182.78 o 
  -6  14   6        1.18      -69.82     81.89 o 
  -4  14   6       16.09       54.36     77.42 o 
  -2  14   6     1761.68     1826.15    133.28 o 
   0  14   6      599.33      689.42     87.59 o 
   2  14   6     3917.34     3805.96    163.77 o 
   4  14   6     6611.99     6118.52    270.42 o 
   6  14   6      867.31      700.35    105.38 o 
   8  14   6       17.61      -39.35     76.83 o 
  10  14   6      781.84      922.83    133.69 o 
  12  14   6     2093.39     2183.53    163.12 o 
  14  14   6      355.09      592.88    124.54 o 
 -13  15   6       57.02       49.69    106.25 o 
 -11  15   6     7607.86     7470.20    307.43 o 
  -9  15   6     8278.99     7718.39    320.95 o 
  -7  15   6     5241.36     5415.68    258.62 o 
  -5  15   6     4297.04     4078.18    274.03 o 
  -3  15   6     4894.43     4607.29    204.65 o 
  -1  15   6     1356.97     1450.21    162.85 o 
   1  15   6      329.10      445.71     82.67 o 
   3  15   6     2181.62     2246.51    174.42 o 
   5  15   6     2165.55     2189.80    175.50 o 
   7  15   6    19447.82    18786.09    526.13 o 
   9  15   6    13528.05    12968.26    523.53 o 
  11  15   6     5920.45     5427.08    246.03 o 
  13  15   6      395.84      374.29    150.97 o 
  15  15   6      275.25      263.46    110.66 o 
 -14  16   6      353.60      412.10    113.70 o 
 -12  16   6      104.87      192.04    113.17 o 
 -10  16   6      916.89      925.25    125.38 o 
  -8  16   6      785.52      656.67    111.27 o 
  -6  16   6     2889.70     2684.66    176.94 o 
  -4  16   6      432.45      462.43     91.24 o 
  -2  16   6      265.49      302.38     90.14 o 
   0  16   6     2518.47     2501.76    144.01 o 
   2  16   6    13486.93    13266.00    440.93 o 
   4  16   6     8112.97     8583.16    336.87 o 
   6  16   6      278.50      185.52    117.56 o 
   8  16   6      171.56      -41.05    106.34 o 
  10  16   6      307.14      333.24     96.97 o 
  12  16   6      728.01      912.12    133.90 o 
  14  16   6      435.05      307.77    110.14 o 
  16  16   6        1.33       37.75    110.06 o 
 -15  17   6      272.07      278.61    155.82 o 
 -13  17   6     3355.08     3572.22    217.11 o 
 -11  17   6     2513.03     2893.26    190.38 o 
  -9  17   6        1.29      121.99     92.80 o 
  -7  17   6      191.82      209.02    107.33 o 
  -5  17   6     7639.83     7682.71    323.84 o 
  -3  17   6    12289.41    12671.35    387.19 o 
  -1  17   6     8794.82     8934.94    302.23 o 
   1  17   6     4052.19     3925.61    239.94 o 
   3  17   6     1323.45     1045.70    137.19 o 
   5  17   6      189.19      188.89    106.85 o 
   7  17   6     4348.14     4630.78    256.53 o 
   9  17   6     4813.90     4494.76    330.38 o 
  11  17   6       42.68       44.71     91.14 o 
  13  17   6     2633.25     2607.30    188.57 o 
  15  17   6     3510.30     3286.89    212.31 o 
  17  17   6      185.04      210.12    198.19 o 
 -16  18   6       38.36      146.68    135.52 o 
 -14  18   6      908.37      900.85    156.19 o 
 -12  18   6       26.32      -62.56    101.30 o 
 -10  18   6       14.54      -92.87     92.90 o 
  -8  18   6      289.25      402.82    105.47 o 
  -6  18   6     1927.98     1898.96    219.34 o 
  -4  18   6      202.07      230.76     98.67 o 
  -2  18   6     1203.32     1187.70    164.80 o 
   0  18   6      168.14       54.76    100.85 o 
   2  18   6      330.66      271.60    114.08 o 
   4  18   6     1023.18     1036.44    143.91 o 
   6  18   6      216.03      232.37    113.75 o 
   8  18   6      180.45       46.75    109.54 o 
  10  18   6       15.69       -4.74    100.66 o 
  12  18   6       75.00      209.91    118.22 o 
  14  18   6      197.16      322.86    115.95 o 
  16  18   6        7.96      183.96    112.67 o 
 -13  19   6     7667.14     8471.09    636.23 o 
 -11  19   6     6116.03     6025.42    278.33 o 
  -9  19   6     1002.52     1129.51    139.44 o 
  -7  19   6      483.12      485.10    112.63 o 
  -5  19   6     1761.79     2118.52    164.15 o 
  -3  19   6     8759.11     7867.29    378.55 o 
  -1  19   6     2123.55     2466.48    231.16 o 
   1  19   6      392.70      203.66    110.36 o 
   3  19   6      473.65      641.71    131.28 o 
   5  19   6     2490.91     2564.25    198.53 o 
   7  19   6        2.92      -97.11    102.54 o 
   9  19   6      817.66      998.07    161.10 o 
  11  19   6      146.15      334.87    126.97 o 
  13  19   6     2493.08     2773.25    223.94 o 
 -12  20   6       22.81       19.92    171.59 o 
 -10  20   6      205.43      343.78    112.52 o 
  -8  20   6      112.80      204.13    124.15 o 
  -6  20   6      506.80      593.99    121.47 o 
  -4  20   6       22.04       23.99    116.76 o 
  -2  20   6     3132.75     2896.61    245.59 o 
   0  20   6       34.14       39.29    122.16 o 
   2  20   6       24.50      193.15    109.41 o 
   4  20   6      107.27      214.54    113.16 o 
   6  20   6      885.02     1117.69    160.93 o 
   8  20   6     1272.52     1468.64    171.06 o 
  10  20   6      209.59      311.72    120.48 o 
  12  20   6       19.98       36.81    113.93 o 
 -11  21   6      906.95     1171.65    162.56 o 
  -9  21   6      166.09      213.65    113.65 o 
  -7  21   6      756.69      867.48    134.10 o 
  -5  21   6       87.62       -0.05    111.43 o 
  -3  21   6     1404.67     1603.22    200.14 o 
  -1  21   6       39.51      -95.08    138.59 o 
   1  21   6      694.16     1029.74    173.49 o 
   3  21   6     2697.69     2969.95    297.53 o 
   5  21   6     6912.25     6504.30    322.10 o 
   7  21   6       75.69      132.46    118.96 o 
   9  21   6      182.48      208.65    137.67 o 
  11  21   6       89.28      198.50    123.50 o 
  -8  22   6        4.70      -52.51    104.11 o 
  -6  22   6      316.22      466.20    135.26 o 
  -4  22   6      166.90      312.91    145.54 o 
  -2  22   6      847.60     1080.89    218.93 o 
   0  22   6      101.13      268.42    143.70 o 
   2  22   6      474.00      521.80    207.77 o 
   4  22   6      273.49      384.47    133.66 o 
   6  22   6      708.55      634.73    143.50 o 
   8  22   6      780.79      520.09    142.20 o 
  -7  23   6     4109.67     4313.34    306.71 o 
  -5  23   6     5898.72     6042.09    371.77 o 
  -3  23   6      371.26      222.07    157.68 o 
  -1  23   6      332.19      315.16    174.01 o 
   1  23   6      545.45      678.22    169.22 o 
   3  23   6      426.99      765.79    232.26 o 
   5  23   6     3767.30     4537.65    279.14 o 
   7  23   6      623.67      745.14    155.45 o 
  -2  24   6      669.83      893.27    216.15 o 
   0  24   6      523.44      826.72    324.87 o 
   2  24   6      122.59      319.10    176.37 o 
   0   1   7    45410.55    45603.36   1331.18 o 
  -1   2   7    30832.72    31726.72    840.73 o 
   1   2   7    37311.23    41044.00   1069.62 o 
  -2   3   7    18030.83    19878.22    550.08 o 
   0   3   7    16755.37    16598.93    427.25 o 
   2   3   7     9415.56     9020.18    284.75 o 
  -3   4   7      241.33      126.20     60.73 o 
  -1   4   7     1050.90     1460.15    101.97 o 
   1   4   7     1497.33     1787.88    101.67 o 
   3   4   7    16408.02    17261.87    490.57 o 
  -4   5   7    74092.86    79339.89   2244.00 o 
  -2   5   7     9426.91     9823.72    302.52 o 
   0   5   7      218.85      191.28     61.48 o 
   2   5   7      129.10      260.46     97.41 o 
   4   5   7     1107.27      806.46     86.38 o 
  -5   6   7    51634.83    49555.70   1284.68 o 
  -3   6   7    42783.12    44930.28   1061.95 o 
  -1   6   7    11160.13    11019.76    306.55 o 
   1   6   7      838.18      919.22    104.70 o 
   3   6   7     6980.93     6824.30    214.93 o 
   5   6   7    32873.52    33941.37    903.08 o 
  -6   7   7    34389.78    33488.82   1090.86 o 
  -4   7   7    39369.63    38892.35   1025.89 o 
  -2   7   7    16102.88    15380.51    403.53 o 
   0   7   7       36.64       23.88     62.67 o 
   2   7   7       68.37      117.93     64.02 o 
   4   7   7      851.84      811.33     78.28 o 
   6   7   7    18122.43    16987.20    564.57 o 
  -7   8   7    23928.46    24316.18    661.35 o 
  -5   8   7    28209.10    28874.74    716.48 o 
  -3   8   7    26420.48    26693.84    731.06 o 
  -1   8   7        2.89       31.95     66.42 o 
   1   8   7     2370.25     2440.81    183.57 o 
   3   8   7     1146.09     1112.48     96.17 o 
   5   8   7      600.92      595.08     88.28 o 
   7   8   7     4787.13     4919.80    256.26 o 
  -8   9   7      901.83      791.13     87.18 o 
  -6   9   7     1665.71     1755.92    121.07 o 
  -4   9   7    12586.21    11514.04    328.50 o 
  -2   9   7        5.96      -43.85     68.77 o 
   0   9   7    13080.81    12741.41    564.41 o 
   2   9   7    24119.97    22620.77    614.99 o 
   4   9   7     4274.39     4096.98    313.97 o 
   6   9   7     2649.46     2779.37    144.04 o 
   8   9   7     7317.77     7448.57    212.13 o 
  -9  10   7     3239.52     3191.36    158.18 o 
  -7  10   7       30.89      -27.76     62.63 o 
  -5  10   7     1928.72     2138.81    130.40 o 
  -3  10   7        9.60        6.09     60.54 o 
  -1  10   7     6553.96     6355.58    243.88 o 
   1  10   7    22568.63    22395.82    625.63 o 
   3  10   7    16979.31    17090.10    451.20 o 
   5  10   7     3388.11     3225.23    155.34 o 
   7  10   7      718.86      712.15     95.32 o 
   9  10   7     1354.29     1388.70    118.59 o 
 -10  11   7     5224.99     4951.44    219.85 o 
  -8  11   7     1613.40     1989.27    126.68 o 
  -6  11   7      259.70      286.76     78.06 o 
  -4  11   7     2814.16     2623.08    143.42 o 
  -2  11   7     3699.19     3464.83    182.78 o 
   0  11   7    12917.29    12208.59    384.87 o 
   2  11   7    37325.57    37007.55    980.62 o 
   4  11   7    10050.11    10134.93    306.11 o 
   6  11   7       39.81       23.83     72.39 o 
   8  11   7     2781.23     2850.66    165.17 o 
  10  11   7       29.93       80.06     82.06 o 
 -11  12   7     3151.72     3200.92    197.43 o 
  -9  12   7    19723.74    19381.37    532.88 o 
  -7  12   7    13979.72    13665.30    363.37 o 
  -5  12   7     3023.15     2786.21    150.37 o 
  -3  12   7    20811.57    19919.93    578.32 o 
  -1  12   7     3289.26     3249.56    179.58 o 
   1  12   7    18874.66    18606.58    542.39 o 
   3  12   7    14546.99    14834.65    461.87 o 
   5  12   7     3716.17     3912.59    187.42 o 
   7  12   7      186.66      102.87     78.61 o 
   9  12   7      391.25      225.73     96.51 o 
  11  12   7      941.60      976.25    120.46 o 
 -12  13   7     1290.38     1061.07    127.89 o 
 -10  13   7     5636.07     5031.39    229.35 o 
  -8  13   7     7839.31     7539.91    276.22 o 
  -6  13   7     1434.25     1412.56    135.55 o 
  -4  13   7       79.99      111.93     90.42 o 
  -2  13   7      353.59      323.37     95.44 o 
   0  13   7     5431.22     5052.47    208.61 o 
   2  13   7     9209.86     9276.42    442.22 o 
   4  13   7     4698.09     5211.41    261.48 o 
   6  13   7     2379.62     2420.51    193.56 o 
   8  13   7     7924.56     7546.63    330.04 o 
  10  13   7      563.28      675.12    109.57 o 
  12  13   7       84.22       88.97     89.46 o 
 -13  14   7     1990.27     1868.32    159.51 o 
 -11  14   7     6688.79     6650.42    273.70 o 
  -9  14   7    14190.70    13184.88    444.57 o 
  -7  14   7     6478.44     6573.74    281.89 o 
  -5  14   7       38.02       36.73    129.30 o 
  -3  14   7      817.26      866.48    118.70 o 
  -1  14   7      101.17      167.89     83.38 o 
   1  14   7      551.16      627.21     99.31 o 
   3  14   7     2479.24     2850.25    341.17 o 
   5  14   7       30.37      -68.78     91.23 o 
   7  14   7     2316.47     2463.92    184.50 o 
   9  14   7     4247.65     4131.91    212.51 o 
  11  14   7      822.16      905.28    124.96 o 
  13  14   7      198.27      112.58     95.13 o 
 -14  15   7      166.30      340.02    115.47 o 
 -12  15   7        0.68     -104.69    100.89 o 
 -10  15   7     4115.22     3746.69    230.90 o 
  -8  15   7     3960.80     4091.14    343.15 o 
  -6  15   7      176.45      182.37     91.38 o 
  -4  15   7       30.14      -22.82     76.40 o 
  -2  15   7     8492.55     7406.53    266.07 o 
   0  15   7     4721.62     5027.39    292.20 o 
   2  15   7        9.51      -75.72     90.78 o 
   4  15   7      415.35      324.65    136.24 o 
   6  15   7     4350.07     4553.94    399.25 o 
   8  15   7     4706.69     4666.73    255.54 o 
  10  15   7     4206.48     4511.14    228.82 o 
  12  15   7       26.99       86.31     94.10 o 
  14  15   7     1118.16     1323.00    149.64 o 
 -15  16   7       63.87       75.74    117.25 o 
 -13  16   7      666.83      808.72    148.25 o 
 -11  16   7      114.55      106.53    112.41 o 
  -9  16   7      316.47      441.57    133.59 o 
  -7  16   7       56.74       32.66     98.83 o 
  -5  16   7      983.09      990.56    120.57 o 
  -3  16   7     4443.46     4422.02    208.58 o 
  -1  16   7     5827.12     6230.13    249.41 o 
   1  16   7     9876.37     9636.77    410.53 o 
   3  16   7       67.89      -13.08     96.66 o 
   5  16   7     1651.61     1661.28    164.19 o 
   7  16   7    10305.41     9655.02    416.76 o 
   9  16   7     7684.68     7736.27    541.53 o 
  11  16   7      147.17      258.75    120.25 o 
  13  16   7       46.34       71.66     94.90 o 
  15  16   7        1.11     -121.44    100.07 o 
 -16  17   7        3.74       59.68    126.83 o 
 -14  17   7      541.47      655.35    143.29 o 
 -12  17   7     1649.30     1836.92    202.59 o 
 -10  17   7      926.13      946.87    129.27 o 
  -8  17   7      265.19      227.25    101.90 o 
  -6  17   7      158.13      133.81    102.15 o 
  -4  17   7     2072.22     2190.75    159.28 o 
  -2  17   7     3862.86     3958.94    215.11 o 
   0  17   7     3654.39     3590.73    255.28 o 
   2  17   7       92.06      -35.73    101.39 o 
   4  17   7       45.40       39.31    105.81 o 
   6  17   7     1256.27     1394.70    163.27 o 
   8  17   7     3236.21     3594.83    236.00 o 
  10  17   7      959.95     1237.05    157.67 o 
  12  17   7      500.17      296.58    155.16 o 
  14  17   7     1118.88     1195.88    152.41 o 
  16  17   7      678.85      749.85    137.85 o 
 -15  18   7     2529.27     2683.99    225.45 o 
 -13  18   7     4886.24     4956.47    258.71 o 
 -11  18   7     2814.34     2616.96    192.11 o 
  -9  18   7     2433.99     2408.64    181.04 o 
  -7  18   7      853.09      682.30    135.22 o 
  -5  18   7     2228.69     2412.78    187.27 o 
  -3  18   7     6808.24     6828.45    276.52 o 
  -1  18   7     2462.57     2715.45    198.08 o 
   1  18   7     8279.61     8577.21    346.19 o 
   3  18   7      867.74      891.45    136.21 o 
   5  18   7      575.74      447.03    128.80 o 
   7  18   7     2524.37     2322.55    201.65 o 
   9  18   7      346.73      494.16    123.31 o 
  11  18   7      234.46      269.91    124.04 o 
  13  18   7     1300.10     1296.19    172.49 o 
  15  18   7     1849.00     2690.07    229.51 o 
 -12  19   7     3551.40     3728.88    229.97 o 
 -10  19   7     1148.80     1347.88    170.03 o 
  -8  19   7      281.45      308.36    106.15 o 
  -6  19   7        0.86     -122.42    103.30 o 
  -4  19   7     1797.25     1957.92    223.55 o 
  -2  19   7     2189.67     2568.86    198.99 o 
   0  19   7     2889.65     2998.53    247.72 o 
   2  19   7     1401.23     1701.96    175.06 o 
   4  19   7     2909.07     3101.91    226.15 o 
   6  19   7     1561.99     1731.34    180.70 o 
   8  19   7     1104.34     1199.06    183.36 o 
  10  19   7      343.99       97.15    127.92 o 
  12  19   7      315.82      260.00    132.83 o 
 -11  20   7     1684.23     2066.41    180.60 o 
  -9  20   7     1586.41     1529.56    159.68 o 
  -7  20   7        6.05       62.62     99.73 o 
  -5  20   7       28.13     -159.64    114.04 o 
  -3  20   7     1759.55     1821.20    204.71 o 
  -1  20   7      432.73      348.97    139.80 o 
   1  20   7       22.38      -55.83    136.05 o 
   3  20   7     4313.25     4017.41    253.90 o 
   5  20   7     7156.24     7664.07    351.38 o 
   7  20   7       92.63      148.59    139.25 o 
   9  20   7       20.27      -54.36    165.09 o 
  11  20   7      339.88      464.26    145.62 o 
 -10  21   7      219.91      140.71    119.70 o 
  -8  21   7      412.75      241.26    114.41 o 
  -6  21   7     1081.65     1326.82    191.94 o 
  -4  21   7       14.06       69.79    135.76 o 
  -2  21   7      205.61      156.94    163.90 o 
   0  21   7      143.71      181.41    143.57 o 
   2  21   7      510.50      926.44    150.84 o 
   4  21   7     3779.88     4420.07    271.56 o 
   6  21   7     2659.51     2553.76    218.39 o 
   8  21   7       52.17       10.38    138.78 o 
  10  21   7       48.01      255.39    123.75 o 
  -7  22   7     1314.36     1524.75    278.91 o 
  -5  22   7     1235.98     1380.80    312.78 o 
  -3  22   7      612.81      583.50    246.44 o 
  -1  22   7      751.69      380.05    189.67 o 
   1  22   7     2817.49     2640.31    248.24 o 
   3  22   7     1409.87     1759.92    187.25 o 
   5  22   7     3239.05     3452.93    248.43 o 
   7  22   7      452.19      285.96    178.67 o 
  -4  23   7      212.08      428.57    192.29 o 
  -2  23   7       32.16      152.42    170.53 o 
   0  23   7        0.02       78.73    162.40 o 
   2  23   7       16.47      161.63    152.75 o 
   4  23   7     1856.75     2069.65    204.58 o 
   0   0   8     1670.58     3842.37    381.46 o 
   1   1   8      107.39      103.76     67.91 o 
   0   2   8    28030.26    26627.78    813.76 o 
   2   2   8    18382.55    19307.66    544.33 o 
  -1   3   8     4054.39     3746.10    167.73 o 
   1   3   8     9946.35     9579.08    306.45 o 
   3   3   8      619.26      591.85     83.14 o 
  -2   4   8     1390.61     1602.20    114.77 o 
   0   4   8     3583.55     3616.29    184.68 o 
   2   4   8     1552.09     1763.04    176.75 o 
   4   4   8      850.84      844.48     95.05 o 
  -3   5   8      362.98      446.74     75.74 o 
  -1   5   8    12399.87    12346.83    341.02 o 
   1   5   8    31945.80    31067.22    756.87 o 
   3   5   8    10550.99    10681.32    340.09 o 
   5   5   8     1360.87     1487.16    141.07 o 
  -4   6   8    45994.67    44001.72   1326.49 o 
  -2   6   8    25119.57    26676.44    662.82 o 
   0   6   8      432.50      533.87     80.50 o 
   2   6   8      161.33      126.46     69.26 o 
   4   6   8     7059.03     6438.86    302.78 o 
   6   6   8    16473.92    16078.86    543.13 o 
  -5   7   8     1103.46     1307.31    154.83 o 
  -3   7   8     3683.64     3633.31    184.46 o 
  -1   7   8    19924.19    18881.06    544.08 o 
   1   7   8    20992.88    20831.53    841.89 o 
   3   7   8    11654.91    11433.58    437.36 o 
   5   7   8      248.16      155.71     74.12 o 
   7   7   8     9709.51     8787.08    354.02 o 
  -6   8   8     5788.27     5140.77    242.93 o 
  -4   8   8    37433.14    36795.70    984.88 o 
  -2   8   8     9654.18     9689.95    454.41 o 
   0   8   8     1208.35     1013.12    111.87 o 
   2   8   8     2684.58     2768.67    140.18 o 
   4   8   8       65.57        4.84     67.04 o 
   6   8   8     9110.50     9265.80    318.45 o 
   8   8   8     6990.16     7158.45    247.92 o 
  -7   9   8     7708.73     7268.84    353.47 o 
  -5   9   8      511.71      515.00     91.10 o 
  -3   9   8      881.88      973.59    115.36 o 
  -1   9   8     1337.65     1260.31    121.09 o 
   1   9   8     1056.49     1186.45    198.97 o 
   3   9   8     1955.33     1798.91    131.79 o 
   5   9   8     2667.85     2729.58    178.67 o 
   7   9   8    10639.32    11023.13    332.04 o 
   9   9   8     4161.28     3672.33    180.72 o 
  -8  10   8      138.47      215.83     80.86 o 
  -6  10   8      353.82      368.55     86.16 o 
  -4  10   8     1216.04     1361.22    114.17 o 
  -2  10   8      353.38      507.57    101.46 o 
   0  10   8    21283.66    21306.23    610.02 o 
   2  10   8    20788.11    21120.23    604.89 o 
   4  10   8     1443.27     1477.35    124.99 o 
   6  10   8      394.98      385.93     80.65 o 
   8  10   8     1162.74     1271.33    117.10 o 
  10  10   8      462.25      480.66     94.87 o 
  -9  11   8      399.04      388.90     92.48 o 
  -7  11   8     1119.36     1449.63    174.20 o 
  -5  11   8    27233.83    26136.69    670.39 o 
  -3  11   8    30756.83    29975.04    826.40 o 
  -1  11   8    15035.09    15298.12    469.90 o 
   1  11   8      612.87      666.15    115.24 o 
   3  11   8      216.22      157.11    104.65 o 
   5  11   8     1615.04     1548.12    121.68 o 
   7  11   8     7244.05     7208.89    292.80 o 
   9  11   8     9154.36     8115.59    281.99 o 
  11  11   8     1083.39      949.92    121.23 o 
 -10  12   8     9655.52    10146.68    335.57 o 
  -8  12   8    13207.29    13226.39    391.32 o 
  -6  12   8     4216.11     4009.11    214.70 o 
  -4  12   8     3111.81     3436.48    203.74 o 
  -2  12   8     2420.86     2365.25    166.85 o 
   0  12   8    15794.37    15556.17    500.69 o 
   2  12   8    21799.36    21550.73    701.71 o 
   4  12   8     9195.21     9170.36    366.27 o 
   6  12   8      215.29      335.31    125.36 o 
   8  12   8     1686.03     1822.58    147.33 o 
  10  12   8      593.64      643.28    108.65 o 
  12  12   8     4533.44     4382.52    276.92 o 
 -11  13   8      821.41      951.19    129.75 o 
  -9  13   8      840.92      994.33    134.47 o 
  -7  13   8     1473.48     1407.08    144.13 o 
  -5  13   8       99.30       49.80     89.85 o 
  -3  13   8    18315.31    17898.95    542.86 o 
  -1  13   8    20139.23    18829.40    559.55 o 
   1  13   8      533.47      446.27    123.54 o 
   3  13   8     1569.96     1484.01    144.25 o 
   5  13   8      370.10      120.30    134.10 o 
   7  13   8     2794.34     2672.74    195.64 o 
   9  13   8      513.96      380.21    100.93 o 
  11  13   8       23.69      128.13     93.95 o 
  13  13   8     4897.00     4788.47    287.13 o 
 -12  14   8     2244.11     2412.64    176.63 o 
 -10  14   8    11480.55    10485.53    389.73 o 
  -8  14   8    15305.77    14116.93    527.58 o 
  -6  14   8     1060.11     1201.45    139.66 o 
  -4  14   8      577.26      573.87    111.17 o 
  -2  14   8     2688.92     2933.38    241.67 o 
   0  14   8        0.59       82.28     80.47 o 
   2  14   8     3139.87     3107.08    208.09 o 
   4  14   8     1069.18      880.93    157.41 o 
   6  14   8     1090.31     1349.84    241.99 o 
   8  14   8     5631.97     5802.05    288.91 o 
  10  14   8     1476.81     1858.48    156.81 o 
  12  14   8      588.60      463.08    116.65 o 
  14  14   8      250.49      327.21    111.75 o 
 -13  15   8     1246.40     1588.17    176.00 o 
 -11  15   8      613.06      709.73    136.55 o 
  -9  15   8     2854.17     2324.90    214.12 o 
  -7  15   8      244.86      183.69    151.61 o 
  -5  15   8     2191.87     2055.40    192.85 o 
  -3  15   8     3178.55     3305.60    204.57 o 
  -1  15   8       73.74      172.68     87.66 o 
   1  15   8     5484.31     5481.65    305.61 o 
   3  15   8     6430.22     6023.80    347.58 o 
   5  15   8     2780.94     2906.85    237.63 o 
   7  15   8      161.37       36.08    105.82 o 
   9  15   8      287.38      336.88    119.02 o 
  11  15   8     2034.13     2048.37    192.96 o 
  13  15   8     4326.75     4401.27    371.36 o 
  15  15   8     1964.27     2147.15    199.82 o 
 -14  16   8      753.88      875.49    155.26 o 
 -12  16   8     1308.56     1194.05    161.54 o 
 -10  16   8      321.97       75.74    114.77 o 
  -8  16   8       61.04       82.91    136.87 o 
  -6  16   8      879.73      652.98    149.01 o 
  -4  16   8     1559.01     1899.17    149.63 o 
  -2  16   8     3469.65     3316.05    188.77 o 
   0  16   8     4614.42     4901.82    293.15 o 
   2  16   8       64.72      178.36    181.59 o 
   4  16   8      309.93      394.67    143.11 o 
   6  16   8     4572.11     5072.06    307.69 o 
   8  16   8    14728.96    13913.34    481.47 o 
  10  16   8     1374.85     1424.35    168.93 o 
  12  16   8      117.92      421.31    136.13 o 
  14  16   8     1445.90     1551.18    180.05 o 
  16  16   8       34.75       55.13    177.34 o 
 -15  17   8        5.78       41.98    125.35 o 
 -13  17   8       67.67      164.87    155.53 o 
 -11  17   8      128.67       70.39    151.54 o 
  -9  17   8      809.97     1122.36    173.23 o 
  -7  17   8     2142.43     2275.05    258.94 o 
  -5  17   8     5204.80     4501.68    249.20 o 
  -3  17   8      252.50      231.13     96.19 o 
  -1  17   8      173.39      173.25    125.78 o 
   1  17   8    11467.96    10653.99    762.84 o 
   3  17   8    13800.24    12939.22    517.66 o 
   5  17   8     4270.22     4077.25    252.67 o 
   7  17   8      145.34      186.82    114.31 o 
   9  17   8      498.41      452.65    128.67 o 
  11  17   8       75.50      -72.12    112.13 o 
  13  17   8      282.17      305.08    131.31 o 
  15  17   8      672.71      675.29    157.69 o 
 -12  18   8     6050.55     5758.53    281.75 o 
 -10  18   8     1603.63     1849.53    166.66 o 
  -8  18   8      598.45      553.79    147.08 o 
  -6  18   8      975.85     1170.35    152.53 o 
  -4  18   8     3571.70     3838.27    236.10 o 
  -2  18   8     4935.07     5404.10    318.48 o 
   0  18   8     5340.84     5385.58    324.85 o 
   2  18   8        3.16     -175.30    150.57 o 
   4  18   8      451.03      534.28    158.68 o 
   6  18   8      631.29      662.17    143.28 o 
   8  18   8     2551.73     2598.55    212.64 o 
  10  18   8       41.78       56.02    120.94 o 
  12  18   8      816.59      819.96    156.46 o 
 -11  19   8      116.76      139.49    117.69 o 
  -9  19   8      590.42      355.11    129.39 o 
  -7  19   8     2549.30     2834.35    296.46 o 
  -5  19   8      798.24      801.62    141.80 o 
  -3  19   8        4.96      -23.10    144.06 o 
  -1  19   8      752.82      583.93    150.05 o 
   1  19   8      898.48      825.87    166.00 o 
   3  19   8      613.38      721.05    167.96 o 
   5  19   8       10.07       32.39    119.87 o 
   7  19   8      694.98     1048.81    211.51 o 
   9  19   8     1136.77     1427.19    173.41 o 
  11  19   8      247.34      290.16    137.65 o 
 -10  20   8      634.23      771.64    158.32 o 
  -8  20   8        8.69      -15.46    110.09 o 
  -6  20   8       65.58       30.72    115.41 o 
  -4  20   8      695.34      831.10    167.51 o 
  -2  20   8     1827.98     1858.15    253.84 o 
   0  20   8      437.71      138.74    136.95 o 
   2  20   8     1933.80     2168.47    232.06 o 
   4  20   8     7612.90     7291.39    370.65 o 
   6  20   8     1059.89     1281.51    176.66 o 
   8  20   8       11.59       31.41    125.80 o 
  10  20   8        2.46     -128.11    139.61 o 
  -7  21   8      746.99      884.94    181.26 o 
  -5  21   8        0.43     -170.95    236.52 o 
  -3  21   8     1109.79     1213.03    288.59 o 
  -1  21   8     2392.28     2352.72    237.72 o 
   1  21   8      814.41      570.28    165.08 o 
   3  21   8        7.74      -60.13    142.31 o 
   5  21   8     1080.71      868.32    159.16 o 
   7  21   8     1801.79     1608.11    215.05 o 
  -4  22   8     1047.33      924.61    222.43 o 
  -2  22   8       82.28     -167.61    209.41 o 
   0  22   8      220.05      337.15    162.43 o 
   2  22   8     1342.37     1503.93    211.75 o 
   4  22   8     2032.46     2021.84    255.80 o 
   0   1   9     6425.38     6225.63    317.95 o 
  -1   2   9     1738.40     1430.50    130.07 o 
   1   2   9    12813.67    12771.36    392.50 o 
  -2   3   9     1385.50     1460.40    119.28 o 
   0   3   9       27.29        5.49     59.18 o 
   2   3   9      576.11      528.12     88.61 o 
  -3   4   9     2030.22     1919.71    237.01 o 
  -1   4   9     5905.78     6232.71    313.02 o 
   1   4   9    24983.06    25198.07    636.47 o 
   3   4   9     4018.88     3958.98    185.82 o 
  -4   5   9     1669.45     1590.41    153.20 o 
  -2   5   9     3610.42     3821.20    167.40 o 
   0   5   9    12887.86    12317.99    506.85 o 
   2   5   9    24572.51    24379.18    618.49 o 
   4   5   9     8764.97     7745.55    720.58 o 
  -5   6   9     9494.44     9300.77    343.52 o 
  -3   6   9     2218.84     2258.65    227.57 o 
  -1   6   9     7505.65     6916.14    263.02 o 
   1   6   9    24279.40    23797.49    606.67 o 
   3   6   9      215.99      176.79     95.11 o 
   5   6   9     1646.04     1447.44    152.71 o 
  -6   7   9     1835.03     1694.04    145.09 o 
  -4   7   9     5527.76     5723.88    269.55 o 
  -2   7   9     5923.94     6351.56    260.37 o 
   0   7   9    20988.72    21172.42    608.48 o 
   2   7   9    14977.37    15252.52    418.64 o 
   4   7   9     8083.24     7984.49    291.45 o 
   6   7   9     2816.76     3317.01    218.02 o 
  -7   8   9     8777.14     8243.93    437.92 o 
  -5   8   9      952.58      878.09    118.73 o 
  -3   8   9     6158.82     6128.48    258.64 o 
  -1   8   9      213.29      394.04     97.54 o 
   1   8   9     7861.25     7679.09    284.72 o 
   3   8   9      372.13      278.01     86.85 o 
   5   8   9    13113.60    12754.65    408.53 o 
   7   8   9     9067.68     8696.81    316.56 o 
  -8   9   9    14491.65    13915.51    409.85 o 
  -6   9   9      965.95      884.55    108.06 o 
  -4   9   9     8919.83     9300.72    553.96 o 
  -2   9   9     4129.27     4216.33    214.03 o 
   0   9   9     3350.62     3467.93    245.61 o 
   2   9   9      695.86      652.02    120.88 o 
   4   9   9       80.51       73.15     80.00 o 
   6   9   9     9757.79     9177.76    328.69 o 
   8   9   9     2011.12     2106.42    148.26 o 
  -9  10   9     3652.88     3443.23    188.68 o 
  -7  10   9      791.46      770.49    107.87 o 
  -5  10   9    15863.83    15518.36    437.53 o 
  -3  10   9    18590.18    18228.26    550.61 o 
  -1  10   9     2170.98     2199.85    164.03 o 
   1  10   9     3561.73     3302.00    231.09 o 
   3  10   9      220.99      216.03    119.55 o 
   5  10   9    13893.81    13643.99    492.73 o 
   7  10   9     7377.03     7075.61    294.94 o 
   9  10   9     9104.45     8399.94    306.55 o 
 -10  11   9      112.48      124.71     87.81 o 
  -8  11   9       72.48       17.58     80.88 o 
  -6  11   9     6112.13     6526.60    249.00 o 
  -4  11   9    24130.81    23681.49    686.76 o 
  -2  11   9    14844.52    13619.54    444.70 o 
   0  11   9    16300.33    15721.93    488.17 o 
   2  11   9       23.91       13.72    120.13 o 
   4  11   9       67.58      177.36    112.63 o 
   6  11   9     2700.26     3060.72    231.40 o 
   8  11   9     3493.58     3983.12    224.51 o 
  10  11   9     2499.91     2262.93    180.07 o 
 -11  12   9      691.52      599.90    129.36 o 
  -9  12   9     2102.98     1746.06    142.61 o 
  -7  12   9     1236.98     1292.79    145.10 o 
  -5  12   9      121.57      260.33    106.43 o 
  -3  12   9    14759.80    13455.78    439.12 o 
  -1  12   9      324.20      462.51    112.68 o 
   1  12   9     2225.74     2202.06    192.45 o 
   3  12   9     4017.27     3990.97    278.42 o 
   5  12   9       57.53       -6.31    106.94 o 
   7  12   9     1119.09     1133.53    165.41 o 
   9  12   9     3583.64     3820.70    332.05 o 
  11  12   9      168.81      252.70    137.02 o 
 -12  13   9     8222.37     7651.41    369.84 o 
 -10  13   9     2596.85     3034.91    345.48 o 
  -8  13   9      807.52      743.36    149.55 o 
  -6  13   9     2212.24     2625.68    195.14 o 
  -4  13   9     6216.65     5896.08    270.27 o 
  -2  13   9      555.37      660.81    120.67 o 
   0  13   9       70.96      -76.48    105.67 o 
   2  13   9      252.13      262.54    150.24 o 
   4  13   9       49.39       66.10    136.61 o 
   6  13   9      899.89     1063.02    159.21 o 
   8  13   9     1012.40     1307.51    181.77 o 
  10  13   9      154.14      206.25    127.61 o 
  12  13   9     1890.29     1790.53    172.97 o 
 -13  14   9     2531.11     2543.99    236.95 o 
 -11  14   9      924.86      706.67    180.56 o 
  -9  14   9     4342.08     4691.09    295.28 o 
  -7  14   9      360.62      421.20    117.84 o 
  -5  14   9     3836.88     3814.90    223.14 o 
  -3  14   9     4508.48     4552.26    265.12 o 
  -1  14   9      388.63      270.64    126.51 o 
   1  14   9     6700.67     6066.71    279.16 o 
   3  14   9     6151.98     6292.95    479.56 o 
   5  14   9      625.75      602.55    144.78 o 
   7  14   9      558.52      727.30    156.07 o 
   9  14   9      376.08      485.83    145.59 o 
  11  14   9     1479.63     1408.01    215.84 o 
  13  14   9     6159.43     6208.51    314.84 o 
 -14  15   9     2447.89     2311.50    211.49 o 
 -12  15   9      566.91      956.71    175.93 o 
 -10  15   9      810.94      811.30    157.60 o 
  -8  15   9      846.21      782.36    154.46 o 
  -6  15   9      245.23      331.59    116.51 o 
  -4  15   9      213.27      277.36    112.89 o 
  -2  15   9     1845.89     1912.29    166.83 o 
   0  15   9      294.70      231.26    107.99 o 
   2  15   9     3678.23     3207.34    259.22 o 
   4  15   9     6048.45     6133.71    393.15 o 
   6  15   9     4233.57     3645.40    269.93 o 
   8  15   9     1328.93     1325.51    188.71 o 
  10  15   9     1845.16     1646.46    198.38 o 
  12  15   9      732.16      717.37    149.42 o 
  14  15   9     1106.92     1501.00    186.20 o 
 -13  16   9     3400.32     3710.98    284.35 o 
 -11  16   9       43.46       73.75    130.40 o 
  -9  16   9      959.93     1408.20    188.10 o 
  -7  16   9       62.08      252.43    175.65 o 
  -5  16   9      619.16      620.75    128.76 o 
  -3  16   9      715.37      651.37    115.15 o 
  -1  16   9      327.22      252.35    106.55 o 
   1  16   9     5660.46     5380.79    315.37 o 
   3  16   9     9050.66     8138.56    497.42 o 
   5  16   9     2840.54     2962.13    291.51 o 
   7  16   9     2276.77     2139.57    222.86 o 
   9  16   9     1268.35     1273.65    195.55 o 
  11  16   9      173.72      174.52    126.67 o 
  13  16   9     4374.05     4430.46    284.42 o 
 -12  17   9     1069.55     1459.49    204.67 o 
 -10  17   9     2340.40     2141.96    276.98 o 
  -8  17   9     3821.34     4243.39    291.58 o 
  -6  17   9     2784.81     2559.43    229.64 o 
  -4  17   9      536.07      667.26    116.33 o 
  -2  17   9       92.73       73.08    140.35 o 
   0  17   9     2960.13     3047.25    249.61 o 
   2  17   9     3551.14     3628.49    274.12 o 
   4  17   9     2712.46     2773.40    272.97 o 
   6  17   9     1472.12     1521.20    197.71 o 
   8  17   9       15.72      126.26    130.68 o 
  10  17   9        6.87      226.79    129.25 o 
  12  17   9        2.71      -47.18    124.18 o 
 -11  18   9        8.23      -36.92    143.26 o 
  -9  18   9     2445.53     2243.02    245.90 o 
  -7  18   9      774.21      919.60    148.86 o 
  -5  18   9       81.29      100.63    112.27 o 
  -3  18   9      819.52      620.47    151.66 o 
  -1  18   9     1007.38      799.18    156.67 o 
   1  18   9      795.77      561.43    155.97 o 
   3  18   9     3757.59     3680.99    285.95 o 
   5  18   9      913.17     1076.15    216.84 o 
   7  18   9     1543.34     1480.46    199.16 o 
   9  18   9      760.54     1178.10    191.01 o 
  11  18   9      109.57      292.60    145.30 o 
 -10  19   9     1880.42     2112.18    199.39 o 
  -8  19   9     4210.74     4313.51    266.72 o 
  -6  19   9     2929.86     2507.44    220.71 o 
  -4  19   9      681.08      846.14    198.36 o 
  -2  19   9       20.14     -173.29    115.53 o 
   0  19   9      172.04      390.53    148.09 o 
   2  19   9      257.75      334.97    151.55 o 
   4  19   9       55.36      -19.12    132.96 o 
   6  19   9      588.47      491.15    266.89 o 
   8  19   9      711.32      839.25    181.75 o 
  10  19   9     1260.25     1485.21    192.28 o 
  -7  20   9      717.71      830.25    153.51 o 
  -5  20   9        3.90       64.68    154.20 o 
  -3  20   9      847.02     1036.67    362.33 o 
  -1  20   9     1721.91     1796.93    210.85 o 
   1  20   9       38.91       51.82    135.65 o 
   3  20   9     1660.11     1764.92    223.25 o 
   5  20   9       11.44      -23.39    151.13 o 
   7  20   9     1952.25     1659.74    215.71 o 
  -4  21   9      901.95     1209.56    231.13 o 
  -2  21   9      833.79      776.51    214.51 o 
   0  21   9      609.35      549.66    178.36 o 
   2  21   9      114.12      -77.02    143.38 o 
   4  21   9       43.66       -7.99    143.75 o 
   1   1  10       64.58       32.53     83.31 o 
   0   2  10     2774.52     2600.98    176.02 o 
   2   2  10     1839.00     1843.03    146.96 o 
  -1   3  10      608.10      740.23     91.64 o 
   1   3  10        4.72      -60.97     72.51 o 
   3   3  10      663.04      614.50    101.69 o 
  -2   4  10     4041.78     3842.27    198.87 o 
   0   4  10    24741.67    24521.64    627.96 o 
   2   4  10    35747.55    34538.60    937.04 o 
   4   4  10     8876.29     8450.59    444.61 o 
  -3   5  10     3428.21     3504.48    193.39 o 
  -1   5  10      112.67      175.40     89.55 o 
   1   5  10       64.76       37.05     73.83 o 
   3   5  10      151.76      118.94    133.90 o 
   5   5  10     1952.29     2094.33    177.08 o 
  -4   6  10      146.50        2.40     99.98 o 
  -2   6  10    13470.63    13132.10    422.39 o 
   0   6  10    57034.64    57718.09   1502.63 o 
   2   6  10    32081.99    31444.37    862.51 o 
   4   6  10       32.28       37.50     77.46 o 
   6   6  10     2054.78     2053.75    164.61 o 
  -5   7  10      126.03      193.06    100.45 o 
  -3   7  10      347.24      337.56    120.20 o 
  -1   7  10     1055.44      946.90    126.00 o 
   1   7  10     3926.09     3820.27    204.90 o 
   3   7  10      465.90      548.79    128.86 o 
   5   7  10      369.32      430.61    103.07 o 
   7   7  10     2693.04     2679.96    186.48 o 
  -6   8  10     5310.37     5390.55    452.72 o 
  -4   8  10    17303.91    17905.03    547.99 o 
  -2   8  10     3407.32     3471.48    227.93 o 
   0   8  10     6732.15     6801.50    336.36 o 
   2   8  10     3030.24     3194.01    220.70 o 
   4   8  10     5739.20     6268.47    307.88 o 
   6   8  10    10416.64     9157.88    333.83 o 
   8   8  10    13477.48    13069.06    471.09 o 
  -7   9  10       60.03        2.54     82.58 o 
  -5   9  10      588.60      791.97    126.47 o 
  -3   9  10       36.35      -54.89     95.57 o 
  -1   9  10     1326.98     1340.59    159.44 o 
   1   9  10     2614.04     2799.87    248.28 o 
   3   9  10       13.55      258.20    112.87 o 
   5   9  10       84.66       97.04    111.67 o 
   7   9  10     1071.53      965.30    126.22 o 
   9   9  10      589.18      598.96    107.14 o 
  -8  10  10     4036.73     4298.38    211.98 o 
  -6  10  10     4946.69     5121.10    257.02 o 
  -4  10  10    27679.10    27674.25    790.52 o 
  -2  10  10    17638.29    17793.37    548.05 o 
   0  10  10      286.66      344.09    204.88 o 
   2  10  10     2082.46     1716.52    176.46 o 
   4  10  10    18627.93    18582.06    636.30 o 
   6  10  10    13140.88    12823.60    664.45 o 
   8  10  10     9808.51    10292.32    339.68 o 
  10  10  10     3736.64     3974.64    210.48 o 
  -9  11  10       67.21      -84.81     85.30 o 
  -7  11  10      627.26      607.97    123.71 o 
  -5  11  10     3106.77     3347.93    211.16 o 
  -3  11  10       81.65      100.72    105.82 o 
  -1  11  10       10.06      130.33    137.26 o 
   1  11  10      448.70      531.08    157.26 o 
   3  11  10     2795.32     3272.36    275.17 o 
   5  11  10      631.57      427.48    181.59 o 
   7  11  10       25.67      -42.92    106.58 o 
   9  11  10       60.94       65.15     96.72 o 
  11  11  10       34.03      197.53    109.23 o 
 -10  12  10      517.90      687.27    154.37 o 
  -8  12  10      638.31      459.93    119.86 o 
  -6  12  10     1797.83     1675.47    173.62 o 
  -4  12  10    13713.48    14144.71    464.70 o 
  -2  12  10      818.03      951.57    137.73 o 
   0  12  10     1094.94      911.60    179.27 o 
   2  12  10       12.45       53.29    113.92 o 
   4  12  10      262.65       -2.50    111.92 o 
   6  12  10     3406.93     3469.02    257.14 o 
   8  12  10     5280.14     5103.90    350.45 o 
  10  12  10      161.09      271.93    138.03 o 
  12  12  10     3544.64     3188.46    287.59 o 
 -11  13  10       99.17       32.21    130.17 o 
  -9  13  10        1.95     -103.33    117.93 o 
  -7  13  10        0.82     -138.94     92.63 o 
  -5  13  10       23.35       84.35    149.43 o 
  -3  13  10      906.96     1082.98    151.65 o 
  -1  13  10       86.74      -54.90    120.15 o 
   1  13  10      116.11      261.44    124.47 o 
   3  13  10      394.26      146.96    117.83 o 
   5  13  10        7.14      100.02    123.42 o 
   7  13  10      112.49      -22.77    215.18 o 
   9  13  10      159.98      -24.18    161.95 o 
  11  13  10       44.77     -108.62    124.42 o 
  13  13  10        5.07      -31.63    196.14 o 
 -12  14  10     6250.31     6507.70    369.89 o 
 -10  14  10      102.69      276.03    139.70 o 
  -8  14  10      697.87      883.28    165.93 o 
  -6  14  10      878.37      793.01    138.37 o 
  -4  14  10     8491.86     8306.80    336.33 o 
  -2  14  10       63.64       28.59    117.07 o 
   0  14  10     6080.96     5820.68    313.57 o 
   2  14  10     9801.99    10542.42   1199.41 o 
   4  14  10     4568.80     4814.11    306.82 o 
   6  14  10      487.61      728.69    187.67 o 
   8  14  10      420.96      361.39    148.12 o 
  10  14  10      141.78      102.31    136.29 o 
  12  14  10     3655.00     3513.46    279.33 o 
  14  14  10     7586.40     7751.69    488.73 o 
 -13  15  10      298.35      348.92    194.26 o 
 -11  15  10       54.90      -46.05    129.41 o 
  -9  15  10      187.99      130.59    144.50 o 
  -7  15  10      481.99      371.35    145.92 o 
  -5  15  10       21.22      110.21    114.51 o 
  -3  15  10      774.71      657.91    150.18 o 
  -1  15  10      771.67      652.82    207.58 o 
   1  15  10      452.32      245.11    234.32 o 
   3  15  10      515.81      489.79    175.42 o 
   5  15  10       16.70      -67.72    123.23 o 
   7  15  10      119.07      265.41    132.81 o 
   9  15  10       43.77       21.07    130.10 o 
  11  15  10       42.89      -16.66    168.15 o 
  13  15  10      197.56      109.04    152.56 o 
 -12  16  10      246.83      391.72    160.72 o 
 -10  16  10     1413.92     1636.67    230.71 o 
  -8  16  10     5183.50     5856.57    342.97 o 
  -6  16  10       37.32     -178.29    118.86 o 
  -4  16  10      541.64      552.69    144.53 o 
  -2  16  10       67.08      119.21    128.55 o 
   0  16  10      784.61      722.10    160.25 o 
   2  16  10     5938.01     5799.15    488.68 o 
   4  16  10    10563.79     9449.66    440.65 o 
   6  16  10     1679.38     1685.82    204.97 o 
   8  16  10        1.40       59.41    138.27 o 
  10  16  10       64.13      148.75    145.81 o 
  12  16  10     1958.19     1349.71    238.20 o 
 -11  17  10      300.30      508.17    164.70 o 
  -9  17  10       17.38       64.64    145.10 o 
  -7  17  10        5.04     -131.64    135.52 o 
  -5  17  10       31.15      117.03    170.61 o 
  -3  17  10      107.74      334.61    119.98 o 
  -1  17  10        0.17      110.06    124.47 o 
   1  17  10       47.17      -88.95    122.55 o 
   3  17  10       47.82      297.87    145.80 o 
   5  17  10       32.76     -134.41    126.00 o 
   7  17  10        2.63      -27.02    136.20 o 
   9  17  10      365.78      218.73    155.01 o 
  11  17  10      182.28      188.88    202.00 o 
 -10  18  10     6576.24     6855.59    464.00 o 
  -8  18  10    12688.74    12798.79    558.86 o 
  -6  18  10     1043.50     1230.30    166.38 o 
  -4  18  10       95.17      -26.60    110.34 o 
  -2  18  10      376.07      462.90    148.59 o 
   0  18  10       30.75       -0.61    130.41 o 
   2  18  10     3340.19     2855.06    375.18 o 
   4  18  10     3957.81     3812.28    341.95 o 
   6  18  10       18.10      214.24    136.24 o 
   8  18  10      967.05     1577.95    213.64 o 
  10  18  10     1458.19     1781.99    228.62 o 
  -7  19  10      117.40       54.10    154.16 o 
  -5  19  10       62.43       -3.37    181.77 o 
  -3  19  10        3.02     -125.34    132.73 o 
  -1  19  10       39.68     -153.25    124.16 o 
   1  19  10      337.26      360.89    151.82 o 
   3  19  10        0.17       32.46    142.31 o 
   5  19  10       57.69      216.37    146.65 o 
   7  19  10        5.25     -180.24    134.78 o 
  -4  20  10      223.84      249.50    175.68 o 
  -2  20  10     1217.73     1055.64    188.31 o 
   0  20  10     1271.18     1482.13    213.93 o 
   2  20  10      749.48      470.70    169.27 o 
   4  20  10      545.28      781.13    188.70 o 
   0   1  11     1838.61     1847.34    164.68 o 
  -1   2  11      242.55      431.41    102.40 o 
   1   2  11     2685.72     2456.84    344.18 o 
  -2   3  11       20.35       84.67    100.38 o 
   0   3  11      116.68      116.10     80.00 o 
   2   3  11     4090.87     4463.01    235.60 o 
  -3   4  11     6240.00     5517.79    253.76 o 
  -1   4  11      454.31      465.71    108.06 o 
   1   4  11    14429.87    14470.12    414.85 o 
   3   4  11     8982.64     9162.37    372.27 o 
  -4   5  11       12.10     -120.21     80.14 o 
  -2   5  11     2401.01     2489.74    176.28 o 
   0   5  11     7714.64     7754.23    301.46 o 
   2   5  11     2214.75     2633.08    236.45 o 
   4   5  11      706.03      603.75    128.33 o 
  -5   6  11       95.61      -32.77    102.85 o 
  -3   6  11     3957.76     4045.98    219.71 o 
  -1   6  11     1235.66     1419.43    163.97 o 
   1   6  11    11985.76    12930.81    478.74 o 
   3   6  11     5623.02     5040.70    277.82 o 
   5   6  11     5771.53     5917.68    304.89 o 
  -6   7  11      107.57      199.33    120.31 o 
  -4   7  11       45.39      -82.15    104.61 o 
  -2   7  11     1046.36     1123.43    157.47 o 
   0   7  11     5565.30     5549.33    323.76 o 
   2   7  11     1761.82     2261.22    340.44 o 
   4   7  11     1837.89     1852.96    186.65 o 
   6   7  11       58.02      172.88    114.74 o 
  -7   8  11     2349.33     2323.19    184.68 o 
  -5   8  11       22.62       84.46    100.32 o 
  -3   8  11     5306.98     5276.04    264.43 o 
  -1   8  11     2095.62     2515.56    183.95 o 
   1   8  11     3506.75     3716.80    267.41 o 
   3   8  11       21.52      167.43    116.96 o 
   5   8  11     4063.30     3871.24    252.89 o 
   7   8  11     3739.77     4182.76    208.67 o 
  -8   9  11     1977.33     1527.72    141.72 o 
  -6   9  11      600.52      489.01    120.02 o 
  -4   9  11     3984.33     4055.47    281.79 o 
  -2   9  11     4462.73     4709.52    243.66 o 
   0   9  11     2012.37     1979.44    245.58 o 
   2   9  11      710.83      616.34    138.78 o 
   4   9  11      198.21      303.15    171.76 o 
   6   9  11     4758.95     5569.93    305.45 o 
   8   9  11     7005.83     6893.19    308.46 o 
  -9  10  11     5740.71     5722.59    255.43 o 
  -7  10  11      812.92      860.41    131.68 o 
  -5  10  11     6021.33     6865.96    418.14 o 
  -3  10  11     5807.28     5737.20    275.61 o 
  -1  10  11     1239.49     1021.10    153.91 o 
   1  10  11     4853.26     4489.02    274.41 o 
   3  10  11      473.05      425.87    134.36 o 
   5  10  11      655.17      727.65    142.96 o 
   7  10  11     9227.28     8824.30    468.73 o 
   9  10  11     3727.49     4292.65    249.98 o 
 -10  11  11      179.52      184.88    131.68 o 
  -8  11  11      108.45      -43.22    107.69 o 
  -6  11  11      728.54      838.12    139.19 o 
  -4  11  11     1812.03     2021.35    186.13 o 
  -2  11  11     5057.64     5481.90    309.21 o 
   0  11  11     3456.49     2924.84    230.33 o 
   2  11  11     3982.75     3943.09    263.45 o 
   4  11  11     5649.93     5390.90    302.95 o 
   6  11  11     4558.28     4509.95    325.83 o 
   8  11  11     1742.02     1922.11    239.23 o 
  10  11  11      475.79      498.32    127.41 o 
 -11  12  11       72.82      131.60    172.84 o 
  -9  12  11     1476.75     1589.90    172.57 o 
  -7  12  11      724.61      739.71    134.87 o 
  -5  12  11     4131.43     4691.76    258.56 o 
  -3  12  11     9394.63     9651.03    415.45 o 
  -1  12  11      487.67      374.06    140.42 o 
   1  12  11     1498.47     1161.60    167.70 o 
   3  12  11     3482.51     3334.49    248.83 o 
   5  12  11      452.22      176.68    126.80 o 
   7  12  11     3864.39     4389.68    298.31 o 
   9  12  11     4014.41     3784.64    284.13 o 
  11  12  11      122.22      435.17    195.81 o 
 -12  13  11     4283.87     4666.21    385.33 o 
 -10  13  11     1484.92     1833.87    211.31 o 
  -8  13  11     1012.14     1088.70    154.53 o 
  -6  13  11     1622.12     2011.30    258.62 o 
  -4  13  11     3513.28     3933.33    264.20 o 
  -2  13  11     6986.34     7345.90    366.78 o 
   0  13  11      712.98      817.19    189.45 o 
   2  13  11     1805.23     2104.84    209.14 o 
   4  13  11        2.43     -150.88    118.56 o 
   6  13  11        4.20       50.54    126.23 o 
   8  13  11      102.86      234.18    138.18 o 
  10  13  11      182.70      325.21    180.56 o 
  12  13  11      836.25      685.41    172.14 o 
 -13  14  11      707.28      831.63    230.87 o 
 -11  14  11        7.27      256.53    148.48 o 
  -9  14  11     2306.67     2742.55    247.30 o 
  -7  14  11      600.12      719.86    154.20 o 
  -5  14  11     2590.17     3073.27    282.90 o 
  -3  14  11     3784.46     3966.76    273.27 o 
  -1  14  11      877.58     1055.99    241.51 o 
   1  14  11     2523.34     2270.82    250.23 o 
   3  14  11     6684.30     6526.89    360.60 o 
   5  14  11     1503.99     1130.81    190.94 o 
   7  14  11      896.36      768.37    170.43 o 
   9  14  11     1363.54     1446.40    198.63 o 
  11  14  11      770.23      563.93    164.99 o 
  13  14  11     4749.76     5266.94    702.81 o 
 -12  15  11      631.57      707.22    201.68 o 
 -10  15  11      222.64      314.40    155.87 o 
  -8  15  11       25.00      362.09    146.54 o 
  -6  15  11       28.21       10.81    112.49 o 
  -4  15  11      152.30      110.06    131.93 o 
  -2  15  11       45.86     -109.11    120.05 o 
   0  15  11     1045.45      806.29    206.87 o 
   2  15  11     6395.64     6285.50    357.91 o 
   4  15  11     2322.24     2570.64    244.98 o 
   6  15  11     1928.43     2186.77    234.11 o 
   8  15  11     1838.51     2172.89    237.30 o 
  10  15  11     1075.20     1295.49    264.96 o 
  12  15  11      847.83     1124.09    199.48 o 
  -9  16  11     3543.28     3880.39    408.03 o 
  -7  16  11     1717.24     1907.06    219.34 o 
  -5  16  11      170.37      144.47    146.44 o 
  -3  16  11     1963.79     1935.89    209.53 o 
  -1  16  11      428.10      477.19    186.61 o 
   1  16  11     1548.85     1668.95    216.49 o 
   3  16  11     7619.07     7592.99    405.53 o 
   5  16  11     3154.01     3341.27    297.14 o 
   7  16  11      460.13      367.68    154.75 o 
   9  16  11     2395.42     1847.48    228.75 o 
  -8  17  11     5152.14     5160.12    414.23 o 
  -6  17  11     3556.90     3594.23    325.59 o 
  -4  17  11     1974.45     1881.31    215.13 o 
  -2  17  11      169.44      170.17    133.79 o 
   0  17  11      107.91      164.39    141.82 o 
   2  17  11     1922.84     1471.91    240.25 o 
   4  17  11     1877.93     2229.67    239.77 o 
   6  17  11      900.58     1008.40    345.09 o 
   8  17  11      751.87      524.91    172.16 o 
  -7  18  11      441.80      334.40    199.45 o 
  -5  18  11      761.12      587.39    165.09 o 
  -3  18  11     1911.14     1877.51    219.90 o 
  -1  18  11      579.98      507.31    159.40 o 
   1  18  11     1468.71     1343.66    203.02 o 
   3  18  11     4534.44     3931.45    354.78 o 
   5  18  11      502.35      466.81    168.72 o 
   7  18  11      941.27     1055.72    198.63 o 
  -2  19  11        8.40      144.54    144.63 o 
   0  19  11        1.12      116.84    147.59 o 
   2  19  11       98.41      -23.62    156.26 o 
   0   0  12    10420.95    10324.53    803.22 o 
   1   1  12      280.21      315.81    107.40 o 
   0   2  12     7295.38     8168.80    292.07 o 
   2   2  12     3760.57     4275.21    253.49 o 
  -1   3  12     1011.70     1026.72    134.34 o 
   1   3  12     2752.04     2815.96    188.40 o 
   3   3  12      207.37      178.06    120.68 o 
  -2   4  12     2472.23     2721.26    193.84 o 
   0   4  12     1307.16     1534.80    154.68 o 
   2   4  12     3463.53     3033.08    279.76 o 
   4   4  12      780.56     1010.47    180.76 o 
  -3   5  12        2.79     -100.46     92.35 o 
  -1   5  12     3194.76     3099.50    202.06 o 
   1   5  12     9400.63     8527.72    378.65 o 
   3   5  12     2762.33     2863.00    228.15 o 
   5   5  12       88.49      138.44    102.91 o 
  -4   6  12    10140.65    10009.78    370.29 o 
  -2   6  12    10119.04     9304.14    393.87 o 
   0   6  12      735.55      658.83    140.04 o 
   2   6  12      524.46      455.75    132.31 o 
   4   6  12     5626.31     5727.19    314.96 o 
   6   6  12    12857.69    13018.86    504.20 o 
  -5   7  12     2740.40     2422.83    190.59 o 
  -3   7  12       19.33      152.84    125.69 o 
  -1   7  12      527.57      515.98    133.61 o 
   1   7  12     3278.70     3435.98    247.93 o 
   3   7  12     2739.72     2724.01    224.21 o 
   5   7  12     1710.60     1526.14    183.16 o 
   7   7  12     2414.30     2477.56    208.86 o 
  -6   8  12     6026.81     5977.01    288.73 o 
  -4   8  12     4958.42     4672.52    254.99 o 
  -2   8  12     1631.86     1831.19    190.32 o 
   0   8  12      344.25      194.11    151.61 o 
   2   8  12     2236.90     2153.88    252.29 o 
   4   8  12     1153.74     1139.68    189.73 o 
   6   8  12     2001.98     1847.74    197.15 o 
   8   8  12      339.04      524.09    127.82 o 
  -7   9  12     1222.19     1234.51    162.18 o 
  -5   9  12       69.24      -89.60    126.67 o 
  -3   9  12      371.61      459.35    125.88 o 
  -1   9  12      494.87      579.42    142.29 o 
   1   9  12      172.82      292.40    130.95 o 
   3   9  12     3197.82     2584.99    227.47 o 
   5   9  12     2254.42     2669.05    249.06 o 
   7   9  12     6734.19     5891.48    312.97 o 
   9   9  12     3682.81     3726.96    258.60 o 
  -8  10  12     1359.23     1638.43    172.38 o 
  -6  10  12       25.40       99.11    115.30 o 
  -4  10  12      795.68      842.25    161.37 o 
  -2  10  12     2223.77     2152.43    228.31 o 
   0  10  12     4516.27     5250.47    308.79 o 
   2  10  12     8934.78     9432.23    488.48 o 
   4  10  12     6788.96     7218.39    364.97 o 
   6  10  12       30.73       84.82    169.64 o 
   8  10  12      171.12      136.84    110.59 o 
  10  10  12      284.69      454.06    131.31 o 
  -9  11  12       69.79       -4.90    138.41 o 
  -7  11  12        6.37     -102.71    108.91 o 
  -5  11  12     3749.02     3912.30    245.79 o 
  -3  11  12     8664.63     8283.32    456.23 o 
  -1  11  12    11996.08    12556.46    498.79 o 
   1  11  12     2152.34     1836.13    292.74 o 
   3  11  12      714.00      854.86    162.25 o 
   5  11  12      329.63      250.48    177.72 o 
   7  11  12     3098.35     2690.91    244.42 o 
   9  11  12     3690.72     3267.97    253.82 o 
  11  11  12      344.21       88.82    176.21 o 
 -10  12  12     5100.92     5798.44    441.23 o 
  -8  12  12     5997.91     6008.20    307.57 o 
  -6  12  12      650.48      340.44    128.38 o 
  -4  12  12      880.85      675.09    161.02 o 
  -2  12  12     2006.70     1548.63    286.50 o 
   0  12  12     5349.79     6302.39    346.62 o 
   2  12  12     7531.05     7561.93    383.49 o 
   4  12  12     9632.29     8383.31    491.47 o 
   6  12  12        1.11      -59.87    116.33 o 
   8  12  12     1207.13     1368.48    163.58 o 
  10  12  12       32.72      177.55    141.13 o 
  12  12  12     1774.18     2066.14    279.52 o 
 -11  13  12      173.73       62.31    184.90 o 
  -9  13  12       74.38      150.23    152.49 o 
  -7  13  12       42.69      130.34    136.34 o 
  -5  13  12     2412.81     2510.96    236.55 o 
  -3  13  12     7213.25     7696.48    592.24 o 
  -1  13  12     9544.39     9613.82    433.59 o 
   1  13  12       10.22     -176.81    118.45 o 
   3  13  12     2719.87     2471.24    471.46 o 
   5  13  12      315.45      150.84    133.29 o 
   7  13  12      604.46      344.63    156.80 o 
   9  13  12       90.08     -129.28    139.91 o 
  11  13  12      423.94      443.13    166.82 o 
 -10  14  12     3750.53     4399.54    382.13 o 
  -8  14  12     4229.23     4136.56    302.41 o 
  -6  14  12      847.11      707.55    148.90 o 
  -4  14  12      175.16       43.36    160.52 o 
  -2  14  12      257.90       48.97    198.26 o 
   0  14  12       21.46      -24.15    131.04 o 
   2  14  12       71.62       19.59    166.60 o 
   4  14  12     1235.58     1166.85    194.14 o 
   6  14  12      860.15     1072.63    191.51 o 
   8  14  12     5690.07     5672.02    362.31 o 
  10  14  12      823.26      564.85    174.68 o 
  -9  15  12      817.35      675.39    181.23 o 
  -7  15  12      856.38      792.70    177.67 o 
  -5  15  12      519.89      237.55    160.27 o 
  -3  15  12       66.44       -0.02    135.09 o 
  -1  15  12      121.81      102.01    166.97 o 
   1  15  12     1540.96     1988.71    448.06 o 
   3  15  12     6227.58     5815.01    359.80 o 
   5  15  12     3133.61     3131.08    271.47 o 
   7  15  12      259.10      278.83    157.33 o 
   9  15  12        0.14       13.30    146.62 o 
  -6  16  12      196.06      159.03    183.52 o 
  -4  16  12     2634.30     2898.54    256.04 o 
  -2  16  12     4002.86     4576.41    405.64 o 
   0  16  12     1462.26     1422.03    401.66 o 
   2  16  12      471.01      589.76    169.37 o 
   4  16  12        2.16     -154.66    128.16 o 
   6  16  12     2064.76     2634.56    320.79 o 
  -5  17  12     1855.75     1894.82    228.09 o 
  -3  17  12        0.11      173.13    180.33 o 
  -1  17  12      135.99       69.63    148.59 o 
   1  17  12     3338.39     3546.45    334.20 o 
   3  17  12     5913.96     5545.26    581.35 o 
   5  17  12     2074.23     1640.01    225.54 o 
   0   1  13    12859.36    12282.79    384.26 o 
  -1   2  13     4086.82     4252.45    358.98 o 
   1   2  13     4988.72     5133.84    293.40 o 
  -2   3  13      102.10      -66.28    100.59 o 
   0   3  13     4493.66     4692.96    280.92 o 
   2   3  13     1441.07     1314.19    175.87 o 
  -3   4  13     1828.50     1526.15    164.53 o 
  -1   4  13       10.24       37.25    136.48 o 
   1   4  13      413.00      361.49    135.39 o 
   3   4  13     1280.24     1362.84    219.46 o 
  -4   5  13    10908.52    11178.62    458.33 o 
  -2   5  13     7235.18     6612.40    301.54 o 
   0   5  13      344.84      329.26    136.29 o 
   2   5  13      362.66      331.47    139.13 o 
   4   5  13     1154.45     1207.28    177.81 o 
  -5   6  13     6136.29     6532.50    417.08 o 
  -3   6  13     5451.91     5239.71    272.14 o 
  -1   6  13      329.41      391.58    134.72 o 
   1   6  13     1336.08     1076.50    166.79 o 
   3   6  13     2070.72     2314.24    222.56 o 
   5   6  13     8720.85     8409.61    410.88 o 
  -6   7  13    12105.71    12133.22    557.57 o 
  -4   7  13    10679.96    11449.06    415.62 o 
  -2   7  13     3561.59     3383.36    251.66 o 
   0   7  13      144.59      171.42    128.81 o 
   2   7  13      601.43      632.87    154.83 o 
   4   7  13        4.26        4.98    127.76 o 
   6   7  13     7168.91     7025.74    414.42 o 
  -7   8  13     4368.17     4158.63    253.27 o 
  -5   8  13     9369.64     9419.29    380.65 o 
  -3   8  13     4419.54     5277.21    315.26 o 
  -1   8  13      439.47      587.94    150.73 o 
   1   8  13     3313.28     2879.75    262.50 o 
   3   8  13      821.41      779.89    167.14 o 
   5   8  13        3.67     -150.50    125.43 o 
   7   8  13      151.65      116.07    117.03 o 
  -8   9  13      448.95      140.60    145.93 o 
  -6   9  13      699.79      944.79    153.18 o 
  -4   9  13     2350.14     2453.84    242.17 o 
  -2   9  13      139.30      252.69    137.95 o 
   0   9  13       22.03      -62.18    123.93 o 
   2   9  13     6028.89     5961.65    343.04 o 
   4   9  13     2577.44     2575.03    246.60 o 
   6   9  13     1879.07     1496.24    169.79 o 
   8   9  13     1577.60     1522.68    242.73 o 
  -9  10  13      131.19      488.58    158.28 o 
  -7  10  13       21.41     -109.29    132.29 o 
  -5  10  13      410.27      197.14    120.74 o 
  -3  10  13      484.62      397.24    140.37 o 
  -1  10  13     3869.33     3623.24    269.18 o 
   1  10  13     5130.85     4888.18    312.06 o 
   3  10  13     6450.24     6236.44    443.96 o 
   5  10  13      935.74      937.06    179.40 o 
   7  10  13      916.01      597.03    169.25 o 
   9  10  13      475.51      520.14    136.72 o 
 -10  11  13     3130.83     2995.86    267.94 o 
  -8  11  13     3037.70     3200.60    276.38 o 
  -6  11  13       50.51      -84.75    132.64 o 
  -4  11  13      369.69      323.86    141.23 o 
  -2  11  13     1167.77      808.11    170.00 o 
   0  11  13     1299.84     1695.67    237.43 o 
   2  11  13    14215.37    14529.91    625.17 o 
   4  11  13     8094.96     8092.21    406.17 o 
   6  11  13       67.29      307.27    189.24 o 
   8  11  13      604.51      894.89    149.36 o 
  10  11  13        8.47       61.46    145.06 o 
  -9  12  13     2690.99     2469.90    488.29 o 
  -7  12  13     1824.05     2418.28    332.81 o 
  -5  12  13      438.47      542.55    234.68 o 
  -3  12  13      532.05      501.51    202.14 o 
  -1  12  13     4939.31     5380.23    354.24 o 
   1  12  13     3359.78     3583.72    281.74 o 
   3  12  13     2140.44     2231.29    290.48 o 
   5  12  13      232.44      284.31    186.51 o 
   7  12  13      255.01      146.17    122.86 o 
   9  12  13      392.72      421.64    164.80 o 
  -8  13  13     4457.77     4921.36    363.20 o 
  -6  13  13     1465.57     1630.37    213.75 o 
  -4  13  13       14.68      -85.38    166.39 o 
  -2  13  13      118.25       56.12    181.07 o 
   0  13  13      594.63      773.97    174.51 o 
   2  13  13     3486.62     2870.52    316.80 o 
   4  13  13     3821.60     3281.04    332.84 o 
   6  13  13      336.15      369.75    172.93 o 
   8  13  13     1401.10     1212.66    201.00 o 
  -7  14  13     1913.41     2047.32    232.90 o 
  -5  14  13      273.63      157.35    153.90 o 
  -3  14  13       70.02       70.56    169.77 o 
  -1  14  13       61.96       48.24    146.27 o 
   1  14  13      582.94      589.99    290.87 o 
   3  14  13      238.48      281.85    239.81 o 
   5  14  13      439.88      617.46    172.94 o 
   7  14  13     3368.04     3415.47    288.95 o 
  -4  15  13      146.01       70.64    162.16 o 
  -2  15  13     2706.73     2414.78    246.26 o 
   0  15  13      439.36      329.21    190.04 o 
   2  15  13      276.19       72.60    141.28 o 
   4  15  13      236.09      126.07    144.85 o 
   1   1  14    32729.46    32017.06    908.74 o 
   0   2  14      188.58      204.36    249.32 o 
   2   2  14      156.72       94.68    117.01 o 
  -1   3  14     4143.53     4233.90    392.52 o 
   1   3  14     1640.01     2009.57    207.81 o 
   3   3  14     2053.82     1763.84    182.06 o 
  -2   4  14        4.24     -119.48    141.49 o 
   0   4  14      824.70      833.32    164.18 o 
   2   4  14      846.00     1267.23    184.68 o 
   4   4  14        9.25      -59.10    122.77 o 
  -3   5  14    13633.14    13778.81    758.84 o 
  -1   5  14      726.27      624.90    159.60 o 
   1   5  14        9.95      -81.18    125.90 o 
   3   5  14     4202.64     5073.82    318.13 o 
   5   5  14    16948.14    16541.21    545.20 o 
  -4   6  14      522.24      332.70    153.91 o 
  -2   6  14     1324.92     1233.58    185.22 o 
   0   6  14     3794.32     3704.90    283.96 o 
   2   6  14     2231.85     2368.47    231.76 o 
   4   6  14      482.36      459.77    162.81 o 
   6   6  14      968.12      787.40    163.75 o 
  -5   7  14    14778.92    14319.58    563.22 o 
  -3   7  14     8013.54     8718.42    412.45 o 
  -1   7  14      107.21       95.75    136.33 o 
   1   7  14     1262.09     1099.28    181.25 o 
   3   7  14        7.53     -151.68    128.66 o 
   5   7  14     3176.97     3088.42    233.98 o 
   7   7  14     5426.85     5698.53    305.18 o 
  -6   8  14      911.88      915.30    187.56 o 
  -4   8  14        6.73       59.45    159.01 o 
  -2   8  14       10.00     -181.61    123.69 o 
   0   8  14     1795.78     1468.28    198.05 o 
   2   8  14     1206.60     1526.69    206.35 o 
   4   8  14      446.66      229.69    154.46 o 
   6   8  14      449.16      220.53    127.51 o 
   8   8  14     1429.80     1913.67    227.17 o 
  -7   9  14      199.88      123.23    152.65 o 
  -5   9  14     4536.04     5420.32    393.64 o 
  -3   9  14     2254.85     2392.81    336.95 o 
  -1   9  14      752.51      766.56    207.57 o 
   1   9  14     5898.82     6077.97    357.06 o 
   3   9  14     4522.12     4342.34    312.61 o 
   5   9  14      338.10       64.11    145.22 o 
   7   9  14        5.48      -54.14    143.09 o 
   9   9  14     1059.23     1213.99    199.13 o 
  -8  10  14      416.54      387.40    170.95 o 
  -6  10  14      382.60      486.08    190.70 o 
  -4  10  14     2267.95     2367.08    237.29 o 
  -2  10  14     1478.84     1656.64    207.87 o 
   0  10  14      217.81       98.64    142.09 o 
   2  10  14      157.27      172.95    216.88 o 
   4  10  14        1.61      124.69    148.84 o 
   6  10  14      259.83      347.76    179.75 o 
   8  10  14     1162.17     1229.46    173.26 o 
  -7  11  14     2565.41     2457.24    284.73 o 
  -5  11  14      112.22       84.15    143.05 o 
  -3  11  14       35.32     -195.54    131.14 o 
  -1  11  14     1845.14     1769.49    223.98 o 
   1  11  14    10739.56    11283.39    592.52 o 
   3  11  14     8729.29     8144.83    424.25 o 
   5  11  14     1624.35     1383.40    394.06 o 
   7  11  14       99.21      -73.85    135.47 o 
  -6  12  14      536.39      538.95    203.62 o 
  -4  12  14     2550.67     2943.83    270.29 o 
  -2  12  14     2378.88     2471.60    245.88 o 
   0  12  14      655.95      891.06    189.50 o 
   2  12  14      117.94      170.28    162.08 o 
   4  12  14        1.82       35.51    179.88 o 
   6  12  14       34.98      -96.35    186.88 o 
  -3  13  14       17.76      183.52    156.97 o 
  -1  13  14     1792.28     1948.02    233.24 o 
   1  13  14     4842.30     5188.50    347.68 o 
   3  13  14      843.87     1040.35    275.89 o 
   0   1  15     7916.42     8367.29    469.86 o 
  -1   2  15     1785.27     1868.80    248.68 o 
   1   2  15     1026.06     1043.11    256.81 o 
  -2   3  15      550.36      502.81    151.83 o 
   0   3  15     5628.92     5993.59    405.29 o 
   2   3  15     2109.91     2601.65    236.93 o 
  -3   4  15      326.64      509.19    149.68 o 
  -1   4  15     1584.08     1874.30    251.24 o 
   1   4  15     4448.26     3954.38    509.23 o 
   3   4  15     5593.92     5702.58    305.76 o 
  -4   5  15     2742.54     2697.65    283.83 o 
  -2   5  15      202.17      503.36    185.22 o 
   0   5  15     4154.75     4415.87    302.84 o 
   2   5  15     2785.06     3055.97    263.07 o 
   4   5  15        1.26     -174.17    116.11 o 
  -5   6  15     2775.79     3056.73    298.66 o 
  -3   6  15     3854.89     3607.85    330.50 o 
  -1   6  15     6804.80     7071.18    382.88 o 
   1   6  15     6395.42     6036.97    359.49 o 
   3   6  15     4393.43     4557.47    443.31 o 
   5   6  15     3121.76     3537.72    315.67 o 
  -6   7  15     1931.09     1734.15    268.99 o 
  -4   7  15     2127.86     2324.09    276.22 o 
  -2   7  15       13.39     -187.82    157.23 o 
   0   7  15     2774.24     2600.07    350.48 o 
   2   7  15     2423.87     2803.07    259.54 o 
   4   7  15      166.76      303.82    137.46 o 
   6   7  15     3228.87     3414.57    421.33 o 
  -7   8  15     2200.17     2431.51    221.49 o 
  -5   8  15      626.52      484.47    318.48 o 
  -3   8  15       55.69      -10.45    196.57 o 
  -1   8  15      462.57      338.57    158.50 o 
   1   8  15      141.31      199.87    152.00 o 
   3   8  15       33.65       35.80    150.00 o 
   5   8  15      250.79      294.24    144.03 o 
   7   8  15     1249.27     1163.11    201.33 o 
  -6   9  15      561.23      600.31    264.59 o 
  -4   9  15     1598.67     1810.83    267.30 o 
  -2   9  15      258.30      147.89    152.55 o 
   0   9  15      172.88       68.72    151.94 o 
   2   9  15     1452.95     1290.69    212.40 o 
   4   9  15       25.59      -56.30    161.69 o 
   6   9  15     2646.70     3216.25    282.99 o 
  -3  10  15     1378.60     1305.29    210.75 o 
  -1  10  15     1333.14     1520.42    221.03 o 
   1  10  15     1279.07     1461.80    220.45 o 
   3  10  15     1860.55     1656.71    224.65 o 
   0   0  16       12.93      331.32    270.43 o 
   1   1  16        0.37     -111.35    123.00 o 
   0   2  16      418.34      680.53    163.23 o 
   2   2  16      292.46      223.64    169.96 o 
  -1   3  16     1266.65     1556.20    231.40 o 
   1   3  16     4241.19     4236.85    351.92 o 
   3   3  16     1663.33     2197.94    322.73 o 
  -2   4  16        1.57       22.56    145.50 o 
   0   4  16       14.19        5.82    169.58 o 
   2   4  16        2.93      186.04    141.23 o 
   4   4  16       28.83       34.19    145.41 o 
  -3   5  16       59.33     -145.13    168.26 o 
  -1   5  16     3340.75     3693.07    589.01 o 
   1   5  16     8416.89     8458.02    502.96 o 
   3   5  16     3873.54     4468.41    315.94 o 
  -2   6  16      163.08       -1.13    169.21 o 
   0   6  16       38.48      244.34    237.47 o 
   2   6  16        0.93       83.47    159.22 o 
                                                 
